# Supplementary material for: Current status of Stenothoe gallensis (Amphipoda, Stenothoidae): Towards the re-appraisal of the species complex with new records from Greece and challenges arising from intraspecific morphological variation
Source: Biodivers Data J. 2026 Jul 7;14:e199461. doi: 10.3897/BDJ.14.e199461 (PMC13370154; doi:10.3897/BDJ.14.e199461)
Supplement: XML Treatment for Stenothoe gallensis [file BDJ.14.e199461-treatment1.xml]

<!DOCTYPE tp:taxon-treatment
  PUBLIC "-//TaxonX//DTD Taxonomic Treatment Publishing DTD v0 20100105//EN" "tax-treatment-NSO.dtd">
<tp:taxon-treatment xmlns:tp="http://www.plazi.org/taxpub"><tp:treatment-meta><mixed-citation publication-type="journal"><person-group><name><surname>Lampa</surname><given-names>Maria</given-names></name><name><surname>Papageorgiou</surname><given-names>Nafsika</given-names></name><name><surname>Chatzivasileiou</surname><given-names>Dimitra</given-names></name><name><surname>Dimitriou</surname><given-names>Panagiotis D.</given-names></name><name><surname>Manolaki</surname><given-names>Stefania M.</given-names></name><name><surname>Karakassis</surname><given-names>Ioannis</given-names></name><name><surname>Chatzigeorgiou</surname><given-names>Giorgos</given-names></name><name><surname>Plaiti</surname><given-names>Wanda</given-names></name></person-group><article-title>Current status of <italic><tp:taxon-name><tp:taxon-name-part taxon-name-part-type="genus" reg="Stenothoe">Stenothoe</tp:taxon-name-part> <tp:taxon-name-part taxon-name-part-type="species" reg="gallensis">gallensis</tp:taxon-name-part></tp:taxon-name></italic> (<tp:taxon-name><tp:taxon-name-part taxon-name-part-type="order" reg="Amphipoda">Amphipoda</tp:taxon-name-part></tp:taxon-name>, <tp:taxon-name><tp:taxon-name-part taxon-name-part-type="family" reg="Stenothoidae">Stenothoidae</tp:taxon-name-part></tp:taxon-name>): Towards the re-appraisal of the species complex with new records from Greece and challenges arising from intraspecific morphological variation</article-title><source>Biodivers Data J</source><day>07</day><month>07</month><year>2026</year><volume>14</volume><pub-id pub-id-type="doi">10.3897/BDJ.14.e199461</pub-id></mixed-citation></tp:treatment-meta><tp:nomenclature><tp:taxon-name><object-id xmlns:xlink="http://www.w3.org/1999/xlink" content-type="arpha" xlink:type="simple">90C8DF67-F950-5567-8216-07C49B98B536</object-id><tp:taxon-name-part taxon-name-part-type="genus">Stenothoe</tp:taxon-name-part> <tp:taxon-name-part taxon-name-part-type="species">gallensis</tp:taxon-name-part></tp:taxon-name><tp:taxon-authority>Walker, 1904</tp:taxon-authority><tp:nomenclature-citation-list><tp:nomenclature-citation><tp:taxon-name>
                <tp:taxon-name-part taxon-name-part-type="genus" reg="Stenothoe"/>
                <tp:taxon-name-part taxon-name-part-type="species" reg="gallensis"/>
              </tp:taxon-name><comment><italic><tp:taxon-name><tp:taxon-name-part taxon-name-part-type="genus" reg="Stenothoe">Stenothoe</tp:taxon-name-part> <tp:taxon-name-part taxon-name-part-type="species" reg="gallensis">gallensis</tp:taxon-name-part></tp:taxon-name></italic> Walker, 1904: 261–62, pl. 3, fig. 19 (Sri Lanka), Nayar, 1967: 144–45, fig. 5e (Sri Lanka), Krapp-Schickel 1976: 15-18, figs. 14-16, Krapp-Schickel 2015: 8-10 (Dar es Salaam, Tanzania).</comment></tp:nomenclature-citation><tp:nomenclature-citation><tp:taxon-name>
                <tp:taxon-name-part taxon-name-part-type="genus" reg="Stenothoe"/>
                <tp:taxon-name-part taxon-name-part-type="species" reg="gallensis"/>
              </tp:taxon-name><comment><italic><tp:taxon-name><tp:taxon-name-part taxon-name-part-type="genus" reg="Stenothoe">Stenothoe</tp:taxon-name-part> <tp:taxon-name-part taxon-name-part-type="species" reg="irakiensis">irakiensis</tp:taxon-name-part></tp:taxon-name></italic> Salman, 1985: 244–250, figs. 1–4 (Arabian Gulf).</comment></tp:nomenclature-citation></tp:nomenclature-citation-list></tp:nomenclature><tp:treatment-sec sec-type="materials"><title>Materials</title><list list-type="alpha-lower" list-content="occurrences"><list-item><p><bold>Type status:</bold> <named-content xmlns:xlink="http://www.w3.org/1999/xlink" content-type="dwc:typeStatus" xlink:type="simple">Other material</named-content>. <bold>Occurrence:</bold> individualCount: <named-content xmlns:xlink="http://www.w3.org/1999/xlink" content-type="dwc:individualCount" xlink:type="simple">44</named-content>; sex: <named-content xmlns:xlink="http://www.w3.org/1999/xlink" content-type="dwc:sex" xlink:type="simple">male</named-content>; occurrenceID: <named-content xmlns:xlink="http://www.w3.org/1999/xlink" content-type="dwc:occurrenceID" xlink:type="simple">08B4A85C-A828-5713-9DFA-19AB808EAAD3</named-content>; <bold>Taxon:</bold> taxonID: <named-content xmlns:xlink="http://www.w3.org/1999/xlink" content-type="dwc:taxonID" xlink:type="simple">urn:lsid:marinespecies.org:taxname:103163</named-content>; scientificName: <named-content xmlns:xlink="http://www.w3.org/1999/xlink" content-type="dwc:scientificName" xlink:type="simple"><tp:taxon-name><tp:taxon-name-part taxon-name-part-type="genus" reg="Stenothoe">Stenothoe</tp:taxon-name-part> <tp:taxon-name-part taxon-name-part-type="species" reg="gallensis">gallensis</tp:taxon-name-part></tp:taxon-name></named-content>; <bold>Location:</bold> country: <named-content xmlns:xlink="http://www.w3.org/1999/xlink" content-type="dwc:country" xlink:type="simple">Greece</named-content>; locality: <named-content xmlns:xlink="http://www.w3.org/1999/xlink" content-type="dwc:locality" xlink:type="simple">Korfos</named-content>; verbatimLocality: <named-content xmlns:xlink="http://www.w3.org/1999/xlink" content-type="dwc:verbatimLocality" xlink:type="simple">Aq1</named-content>; verbatimLatitude: <named-content xmlns:xlink="http://www.w3.org/1999/xlink" content-type="dwc:verbatimLatitude" xlink:type="simple">37.765375</named-content>; verbatimLongitude: <named-content xmlns:xlink="http://www.w3.org/1999/xlink" content-type="dwc:verbatimLongitude" xlink:type="simple">23.161024</named-content>; <bold>Identification:</bold> identifiedBy: <named-content xmlns:xlink="http://www.w3.org/1999/xlink" content-type="dwc:identifiedBy" xlink:type="simple">Maria Lampa</named-content>; dateIdentified: <named-content xmlns:xlink="http://www.w3.org/1999/xlink" content-type="dwc:dateIdentified" xlink:type="simple">2025</named-content>; <bold>Event:</bold> eventDate: <named-content xmlns:xlink="http://www.w3.org/1999/xlink" content-type="dwc:eventDate" xlink:type="simple">2021</named-content></p></list-item><list-item><p><bold>Type status:</bold> <named-content xmlns:xlink="http://www.w3.org/1999/xlink" content-type="dwc:typeStatus" xlink:type="simple">Other material</named-content>. <bold>Occurrence:</bold> individualCount: <named-content xmlns:xlink="http://www.w3.org/1999/xlink" content-type="dwc:individualCount" xlink:type="simple">23</named-content>; sex: <named-content xmlns:xlink="http://www.w3.org/1999/xlink" content-type="dwc:sex" xlink:type="simple">female</named-content>; occurrenceID: <named-content xmlns:xlink="http://www.w3.org/1999/xlink" content-type="dwc:occurrenceID" xlink:type="simple">100596F1-3FA0-5E81-807D-C7B58F95E68D</named-content>; <bold>Taxon:</bold> taxonID: <named-content xmlns:xlink="http://www.w3.org/1999/xlink" content-type="dwc:taxonID" xlink:type="simple">urn:lsid:marinespecies.org:taxname:103163</named-content>; scientificName: <named-content xmlns:xlink="http://www.w3.org/1999/xlink" content-type="dwc:scientificName" xlink:type="simple"><tp:taxon-name><tp:taxon-name-part taxon-name-part-type="genus" reg="Stenothoe">Stenothoe</tp:taxon-name-part> <tp:taxon-name-part taxon-name-part-type="species" reg="gallensis">gallensis</tp:taxon-name-part></tp:taxon-name></named-content>; <bold>Location:</bold> country: <named-content xmlns:xlink="http://www.w3.org/1999/xlink" content-type="dwc:country" xlink:type="simple">Greece</named-content>; locality: <named-content xmlns:xlink="http://www.w3.org/1999/xlink" content-type="dwc:locality" xlink:type="simple">Korfos</named-content>; verbatimLocality: <named-content xmlns:xlink="http://www.w3.org/1999/xlink" content-type="dwc:verbatimLocality" xlink:type="simple">Aq1</named-content>; verbatimLatitude: <named-content xmlns:xlink="http://www.w3.org/1999/xlink" content-type="dwc:verbatimLatitude" xlink:type="simple">37.765375</named-content>; verbatimLongitude: <named-content xmlns:xlink="http://www.w3.org/1999/xlink" content-type="dwc:verbatimLongitude" xlink:type="simple">23.161024</named-content>; <bold>Identification:</bold> identifiedBy: <named-content xmlns:xlink="http://www.w3.org/1999/xlink" content-type="dwc:identifiedBy" xlink:type="simple">Maria Lampa</named-content>; dateIdentified: <named-content xmlns:xlink="http://www.w3.org/1999/xlink" content-type="dwc:dateIdentified" xlink:type="simple">2025</named-content>; <bold>Event:</bold> eventDate: <named-content xmlns:xlink="http://www.w3.org/1999/xlink" content-type="dwc:eventDate" xlink:type="simple">2021</named-content></p></list-item><list-item><p><bold>Type status:</bold> <named-content xmlns:xlink="http://www.w3.org/1999/xlink" content-type="dwc:typeStatus" xlink:type="simple">Other material</named-content>. <bold>Occurrence:</bold> individualCount: <named-content xmlns:xlink="http://www.w3.org/1999/xlink" content-type="dwc:individualCount" xlink:type="simple">6</named-content>; sex: <named-content xmlns:xlink="http://www.w3.org/1999/xlink" content-type="dwc:sex" xlink:type="simple">male</named-content>; occurrenceID: <named-content xmlns:xlink="http://www.w3.org/1999/xlink" content-type="dwc:occurrenceID" xlink:type="simple">73481607-D4F3-56CB-B907-D26177F1D633</named-content>; <bold>Taxon:</bold> taxonID: <named-content xmlns:xlink="http://www.w3.org/1999/xlink" content-type="dwc:taxonID" xlink:type="simple">urn:lsid:marinespecies.org:taxname:103163</named-content>; scientificName: <named-content xmlns:xlink="http://www.w3.org/1999/xlink" content-type="dwc:scientificName" xlink:type="simple"><tp:taxon-name><tp:taxon-name-part taxon-name-part-type="genus" reg="Stenothoe">Stenothoe</tp:taxon-name-part> <tp:taxon-name-part taxon-name-part-type="species" reg="gallensis">gallensis</tp:taxon-name-part></tp:taxon-name></named-content>; <bold>Location:</bold> country: <named-content xmlns:xlink="http://www.w3.org/1999/xlink" content-type="dwc:country" xlink:type="simple">Greece</named-content>; locality: <named-content xmlns:xlink="http://www.w3.org/1999/xlink" content-type="dwc:locality" xlink:type="simple">Rhodes</named-content>; verbatimLocality: <named-content xmlns:xlink="http://www.w3.org/1999/xlink" content-type="dwc:verbatimLocality" xlink:type="simple">Aq3</named-content>; verbatimLatitude: <named-content xmlns:xlink="http://www.w3.org/1999/xlink" content-type="dwc:verbatimLatitude" xlink:type="simple">36.244136</named-content>; verbatimLongitude: <named-content xmlns:xlink="http://www.w3.org/1999/xlink" content-type="dwc:verbatimLongitude" xlink:type="simple">27.774688</named-content>; <bold>Identification:</bold> identifiedBy: <named-content xmlns:xlink="http://www.w3.org/1999/xlink" content-type="dwc:identifiedBy" xlink:type="simple">Maria Lampa</named-content>; dateIdentified: <named-content xmlns:xlink="http://www.w3.org/1999/xlink" content-type="dwc:dateIdentified" xlink:type="simple">2025</named-content>; <bold>Event:</bold> eventDate: <named-content xmlns:xlink="http://www.w3.org/1999/xlink" content-type="dwc:eventDate" xlink:type="simple">2021</named-content></p></list-item><list-item><p><bold>Type status:</bold> <named-content xmlns:xlink="http://www.w3.org/1999/xlink" content-type="dwc:typeStatus" xlink:type="simple">Other material</named-content>. <bold>Occurrence:</bold> individualCount: <named-content xmlns:xlink="http://www.w3.org/1999/xlink" content-type="dwc:individualCount" xlink:type="simple">7</named-content>; sex: <named-content xmlns:xlink="http://www.w3.org/1999/xlink" content-type="dwc:sex" xlink:type="simple">female</named-content>; occurrenceID: <named-content xmlns:xlink="http://www.w3.org/1999/xlink" content-type="dwc:occurrenceID" xlink:type="simple">238F4351-C521-59E9-8949-B355037BBA7A</named-content>; <bold>Taxon:</bold> taxonID: <named-content xmlns:xlink="http://www.w3.org/1999/xlink" content-type="dwc:taxonID" xlink:type="simple">urn:lsid:marinespecies.org:taxname:103163</named-content>; scientificName: <named-content xmlns:xlink="http://www.w3.org/1999/xlink" content-type="dwc:scientificName" xlink:type="simple"><tp:taxon-name><tp:taxon-name-part taxon-name-part-type="genus" reg="Stenothoe">Stenothoe</tp:taxon-name-part> <tp:taxon-name-part taxon-name-part-type="species" reg="gallensis">gallensis</tp:taxon-name-part></tp:taxon-name></named-content>; <bold>Location:</bold> country: <named-content xmlns:xlink="http://www.w3.org/1999/xlink" content-type="dwc:country" xlink:type="simple">Greece</named-content>; locality: <named-content xmlns:xlink="http://www.w3.org/1999/xlink" content-type="dwc:locality" xlink:type="simple">Rhodes</named-content>; verbatimLocality: <named-content xmlns:xlink="http://www.w3.org/1999/xlink" content-type="dwc:verbatimLocality" xlink:type="simple">Aq3</named-content>; verbatimLatitude: <named-content xmlns:xlink="http://www.w3.org/1999/xlink" content-type="dwc:verbatimLatitude" xlink:type="simple">36.244136</named-content>; verbatimLongitude: <named-content xmlns:xlink="http://www.w3.org/1999/xlink" content-type="dwc:verbatimLongitude" xlink:type="simple">27.774688</named-content>; <bold>Identification:</bold> identifiedBy: <named-content xmlns:xlink="http://www.w3.org/1999/xlink" content-type="dwc:identifiedBy" xlink:type="simple">Maria Lampa</named-content>; dateIdentified: <named-content xmlns:xlink="http://www.w3.org/1999/xlink" content-type="dwc:dateIdentified" xlink:type="simple">2025</named-content>; <bold>Event:</bold> eventDate: <named-content xmlns:xlink="http://www.w3.org/1999/xlink" content-type="dwc:eventDate" xlink:type="simple">2021</named-content></p></list-item></list></tp:treatment-sec><tp:treatment-sec sec-type="Description"><title>Description</title><sec sec-type="Hyperadult males"><title>Hyperadult males</title><p>Total mean curvilinear length (TL) of hyperadult 7.33 ± 1.18 (Figs <xref ref-type="fig" rid="F14216822">3</xref>, <xref ref-type="fig" rid="F14216826">4</xref>), with the largest examined individual reaching 11 mm. Total mean body width (BW) 1.34 ± 0.22. Pigmentation pattern on well-preserved specimens with punctate spots scattered across the cuticle and appendages, densely concentrated dorsally and more sparsely scattered distally.</p><p>Body: Mean BL 5.01 ± 0.97 mm. Coxa 2 and 3 posterior margins straight; anterior margins rounded. Coxa 4 entire, without a notch on the anterodistal corner.</p><p>Eyes: Darkly pigmented, relatively small and rounded, with a mean diameter of 101 ± 18 μm and a mean perimeter of 353 ± 59 μm.</p><p>Antennae (Fig. <xref ref-type="fig" rid="F14216826">4</xref>a and c): Subequal in length, mean curvilinear length (AL) 2.32 ± 0.32 mm; approximate length 0.5x body length. A1 ratio of peduncular articles 1-3 is 1.2:1:0.4, flagellum typically with 22-24 articles; A2 ratio of peduncular articles 4-5 is 1:0.8, with article 3 being 0.4x article 4; flagellum typically with 18-22 articles: this number appears to be size dependent, with smaller individuals showing fewer articles, with the lowest number of flagellum articles observed being 11 for A1 and nine for A2. Accessory flagellum not observed. A1 flagellum with a distal aesthetasc on each segment. A1 peduncular article 1 typically bearing one distal robust seta on the posterior margin. A2 peduncular article 3 typically with 3–4 robust setae on the anterior margin and one distal robust seta on the posterior margin; peduncular article 4 typically bearing 1-2 robust setae on the anterior margin.</p><p>Mouthparts: Right mandible with strong incisor process and lacinia mobilis relatively narrow with finely serrated distal part; incisor process typically with five teeth; distal tooth typically with two distal cusps; lacinia mobilis ca. 16-20 teeth; with two thicker dentate setae nearest incisor and 7-9 simpler dentate setae further away (Fig. <xref ref-type="fig" rid="F14216838">5</xref>e and Fig. <xref ref-type="fig" rid="F14216840">6</xref>e). Left mandible incisor process and lacinia mobilis broad, minutely denticulate with relatively sharp teeth; incisor process ca. 16-18 teeth and lacinia mobilis ca. 14-16 teeth; with three thicker dentate setae nearest incisor and 7-8 further away (Fig. <xref ref-type="fig" rid="F14216838">5</xref>e and Fig. <xref ref-type="fig" rid="F14216840">6</xref>d). Mandibles without palp, but with a small protrusion with two setae. Maxilliped (Fig. <xref ref-type="fig" rid="F14216838">5</xref>a and Fig. <xref ref-type="fig" rid="F14216840">6</xref>f) palp 4-articulate; article 4 (dactylus) a little longer (1.25x) than article 3; article 3 with one stiff seta at distal end of inner margin and long simple setae distally on both inner and outer margins; ischium (basal article of endopod) longer (1.4x) than palp articles 1 and 2 combined, with a pointed distolateral edge; short setae on inner margins of palp articles 1, 2 and ischium, no setae on outer margins; inner plate of maxillipeds (Fig. <xref ref-type="fig" rid="F14216838">5</xref>b) reduced with two apical setae; length of inner plate 0.2x length of maxilliped palp ischium; outer plate lacking. Upper lip (Fig. <xref ref-type="fig" rid="F14216838">5</xref>e and Fig. <xref ref-type="fig" rid="F14216840">6</xref>b) lobes subequal. Maxilla I (Fig. <xref ref-type="fig" rid="F14216838">5</xref>c, d and Fig. <xref ref-type="fig" rid="F14216840">6</xref>c) inner plate with one long seta; outer plate with six robust setae - two strong and cuspidate, three serrated with multiple, thin serrations, one slightly less robust, inner margin with a patch of thin simple setae; palp 2-articulate, distal article with a row of 5-8 setae on the outer margin and typically with 2-4 setae positioned slightly inwardly; distal article subequal in width to proximal article, but narrowing towards the apex. Plates of maxilla II (Fig. <xref ref-type="fig" rid="F14216838">5</xref>d and Fig. <xref ref-type="fig" rid="F14216840">6</xref>a) separated; outer plate (distal article) with six setae on outer margin and typically one seta positioned slightly inwardly; inner plate (proximal article) typically with 2-4 setae; outer plate subequal in width, but 1.2 - 1.5x length of inner plate.</p><p>Gnathopod 1 - Gn1: Gn1 (Fig. <xref ref-type="fig" rid="F14216836">7</xref>I and IIa) propodus elongate, longer than carpus and merus, length of propodus approximately longer than 2x width; palmar margin subequal in length to posterior margin, beset with 4-6 robust setae, 5-6 simple long setae and a row of short setae; anterior margin with 3-6 stiff, comb-like setae along the length of the margin and a patch of 5-7 simple setae, located antero-distally; dactylus outer margin with three long simple setae, inner margin with minute setae and three long simple setae inserted near the tip of the dactylus; carpus triangular, posterodistal corner with a crown of 7-8 long comb-like and 2-3 simple setae; merus subrectangular, elongate, free distal lobe with a patch of simple, fine setae and a crown of 8-10 comb-like setae; 3-5 comb-like setae along the length of posterior margin of merus; ischium with posterior margin bearing 1-2 stiff setae distally and typically 1-2 additional stiff setae along the margin, basis anterior and posterior margin each with 1-2 simple setae.</p><p>Gnathopod 2 - Gn2: Gn2 (Fig. <xref ref-type="fig" rid="F14216828">8</xref>a and b) propodus mean length 1.10 ± 0.15 mm, about 2.8x propodus width (mean propodus width: 0.39 ± 0.05 mm); propodus palmar margin densely setose, with 6-8 of long simple setae, posterodistal end of palmar margin in males also with a triangular tooth and a blunt, crenulated projection with 4-6 short setae and two small setae inserted between the tooth and the projection; propodus palmar margin adorned with setae that reach an average length of 0.16 ± 0.03 mm, approximately 0.4x propodus width. Dactylus generally reaches the proximal end of propodus, with mean length 0.95 ± 0.17 mm, but occasionally shorter (Suppl. material <xref ref-type="supplementary-material" rid="S14216844">1</xref>, Figs S1 and S2). Dactylus inner margin in hyperadults is adorned with a row of short, simple setae, with a mean length of 55 <bold>±</bold> 13 μm (0.3 - 0.4x length of propodus palmar margin setae) as well as two simple setae inserted at the tip of dactylus; outer margin with scattered short setae. Carpus triangular with a patch of short, simple setae and a crown of both long comb-like stiff and simple setae (two stiff and 4-5 simple setae), merus crenulated with a row of simple setae present between crenulations; basis smooth without crenulations.</p><p>Peraeopods: Peraeopods 3-5 (Fig. <xref ref-type="fig" rid="F14216836">7</xref>IIc) with a long basis, less wide than the basis of peraeopods 6-7. Peraeopods 6-7 (Fig. <xref ref-type="fig" rid="F14216836">7</xref>IId) basis normally expanded, merus posterodistal lobe produced, not reaching more than half of the length of the carpus distal margin. Ratio of basis: ischium: merus (including posterodistal lobe): carpus: propodus: dactylus of P7 is 2.1:0.5:1.7:1.2:2:0.8.</p><p>Pleon: Pleopods with two distal coupling spines. Posterior angle of epimeral plate 3 distally acute.</p><p>Telson: Telson ovate, lateral margins evenly convex; tapering distally to a narrow apex (Fig. <xref ref-type="fig" rid="F14216830">9</xref>a and Fig. <xref ref-type="fig" rid="F14216834">10</xref>); armature of telson of males of all maturity stages with 2-5 robust setae (10-30 μm) on each side of the dorsal margin, located anteromedially, but hyperadults with 3-4 pairs. Two pairs of fine setae on the posterior part of the telson, with the most distal pair shorter than the other.</p><p>Uropod 3- U3: U3 (Fig. <xref ref-type="fig" rid="F14216822">3</xref>b, Fig. <xref ref-type="fig" rid="F14216830">9</xref>b and Fig. <xref ref-type="fig" rid="F14216832">11</xref>) peduncle with 2-4 dorsal unpaired robust setae on outer margin and a pair of distal robust setae. Article 1 without marginal robust setae, but with a pair of distal robust setae, that are typically a little longer (30-40 μm) than the distal robust setae of the peduncle (20-30 μm). Article 2 distinctly rugose, markedly thicker proximally than distally; apex weakly recurved, terminating in a weakly pointed tip. The crenulations of the second article of U3 are adorned with tiny setae (Fig. <xref ref-type="fig" rid="F14216822">3</xref>b and Fig. <xref ref-type="fig" rid="F14216832">11</xref>). The approximate ratio of U3 peduncle: article 1: article 2 is 1:0.5:0.5. However, article 2 is typically slightly longer than article 1: 1:0.47 (± 0.056): 0.52 (± 0.064).</p><p>Uropod 2 - U2: Peduncle of U2 (Fig. <xref ref-type="fig" rid="F14216830">9</xref>c) without sharp ventral tooth; peduncle with 5-8 robust setae in total, 2 distal ones, inner and outer ramus subequal, outer ramus with 2-3 robust setae and inner ramus with 1-2, rami equal in length.</p><p>Uropod 1 - U1: Peduncle of U1 (Fig. <xref ref-type="fig" rid="F14216830">9</xref>d) with a sharp distoventral tooth between the rami; typically with 4-5 robust setae on upper margin and 2-3 robust setae tightly clustered together distally, 7-10 in total; outer ramus longer than inner, frequently with 3-4 robust setae on upper margin, inner ramus with 1-2. U1 usually reaches the end of U3.</p></sec><sec sec-type="Females (sexually dimorphic characters)"><title>Females (sexually dimorphic characters)</title><p>Female (Fig. <xref ref-type="fig" rid="F14216826">4</xref>) with TL of 5.06 ± 0.78 mm; largest individual 6.5 mm.</p><p>Antennae: Fig. <xref ref-type="fig" rid="F14216826">4</xref>d. Mean AL 1.35 ± 0.19; length about 0.4x body length. A1 ratio of peduncular articles 1-3 is 1:0.7:0.5; flagellum typically with 18 articles; A2 ratio of peduncular articles 4-5 is 1:1, with article 3 being 0.5x article 4; flagellum typically with 16-17 articles. Otherwise as in male.</p><p>Body: Mean BL 3.70 ± 0.63 mm; mean BW of 1.06 ± 0.19 mm.</p><p>Gnathopod 1 - Gn1: Gn1 (Fig. <xref ref-type="fig" rid="F14216836">7</xref>IIb) propodus relatively shorter than male Gn1; carpus triangular; merus shorter than male, weakly expanded; basis with several long setae.</p><p>Gnathopod 2 - Gn2: Mean Gn2 (Fig. <xref ref-type="fig" rid="F14216828">8</xref>c) propodus length of 0.37 ± 0.09 mm; mean propodus width: 0.17 ± 0.04 mm; mean dactylus length: 0.24 ± 0.06 mm; palmar margin subovate smooth, without teeth and with a few (3-4) long setae and 3-5 robust setae; inner margin with a few minute, scattered setae; carpus triangular with two comb-like stiff setae, one long simple seta and a patch of short setae; merus smooth, without crenulations.</p><p>Telson: Telson (Fig. <xref ref-type="fig" rid="F14216842">12</xref>a) with 2-5 anteromedial robust setae on each side of the dorsal margin, usually 2-3.</p><p>Uropod 3 - U3: Uropod 3 (Fig. <xref ref-type="fig" rid="F14216842">12</xref>b) peduncle with 1-3 robust setae on outer margin, more frequently 1-2, as well as a pair of distal robust setae; art 1 with a pair of distal robust setae; art 2 straight, smooth, without crenulations. The approximate ratio of U3 peduncle: article 1: article 2 is 1:0.6:0.7, but this character can be variable.</p><p>Uropods 1-2 - U1, U2: Distroventral spur on U1 present (Fig. <xref ref-type="fig" rid="F14216842">12</xref>c and d).</p></sec><sec sec-type="Sub-adults/ Young males"><title>Sub-adults/ Young males</title><p>Fig. <xref ref-type="fig" rid="F14216828">8</xref>d</p><p>Mean TL of 5.10 ± 0.92 mm.</p><p>Gnathopod 2 - Gn2: Gn 2 (Fig. <xref ref-type="fig" rid="F14216828">8</xref>d) propodus palmar and posterior margin with long, simple setae and small serrations along the length; dactylus reaching up to ¾ of posterior margin of propodus; inner and outer margin with scattered short setae; carpus triangular, posterodistal corner with long comb-like and simple setae; merus smooth, without crenulations and a row of simple setae.</p><p>In younger, smaller individuals the posterior margin is smooth, without serrations, like the gnathopod 2 of the female.</p></sec></tp:treatment-sec><tp:treatment-sec sec-type="Diagnosis"><title>Diagnosis</title><p><bold>Regional</bold>. Hyperadult male Gn2 palmar margin with numerous long setae (mean length: 0.16 ± 0.03 mm); posterodistal end with a prominent triangular tooth and a blunt, crenulated projection. Gn2 dactylus with short setae on inner margin. Gn2 merus posterior margin crenulate. Telson ovate, lateral margins evenly convex; tapering distally to a narrow apex with 2-5 robust setae on each side of the proximal margin, most commonly 3-4 and 2 pairs of fine setae on distal part of telson. Male uropod 3 peduncle with 2-4 unpaired marginal robust setae and a pair of distal robust setae, article 1 with two distal robust setae and article 2 strongly sculptured, markedly broader proximally than distally, weakly recurved with a pointed tip. The approximate ratio of U3 peduncle: article 1: article 2 is 1:0.5:0.5, with article 2 slightly longer than article 1. Right mandible incisor process typically with five teeth, 5<sup>th</sup> tooth usually with two distal cusps; lacinia mobilis narrow, finely serrated. Left mandible incisor process and lacinia mobilis broad, minutely multidenticulate. Maxilla I palp distal article subequal in width to proximal article, but narrowing towards the apex. Plates of maxilla II separated; outer plate subequal in width, but 1.2-1.5x length of inner plate. Maxilliped palp 4-articulate; ischium (basal article of endopod) longer (1.4x) than palp articles 1 and 2 combined, with a pointed distolateral edge; inner plate of maxillipeds reduced; with two apical setae; length of inner plate 0.2x length of maxilliped palp ischium.</p></tp:treatment-sec><tp:treatment-sec sec-type="Statistical analysis of the morphometric variables"><title>Statistical analysis of the morphometric variables</title><p>Regarding morphometric analyses, the Spearman rank correlations (Table <xref ref-type="table" rid="T14216814">1</xref>) revealed significant positive correlations for all pairs of variables, with the exception of total body length and setae of Gn2 palmar margin for females. This highlights that diagnostic characters that are used for identification of members of the <italic><tp:taxon-name><tp:taxon-name-part taxon-name-part-type="genus" reg="Stenothoe">S.</tp:taxon-name-part> <tp:taxon-name-part taxon-name-part-type="species" reg="gallensis">gallensis</tp:taxon-name-part></tp:taxon-name></italic> complex (i.e. length of Gn2 dactylus in proportion to Gn2 propodus, robust setae of telson and U3) are correlated with the size of the specimens, suggesting that the morphological variability presented in those characters is size related and, therefore, comparisons between descriptions should be treated with caution.</p><p>The scatter plots visualise the allometric relationships of male Gn2 (Fig. <xref ref-type="fig" rid="F14216848">13</xref>), with size of Gn2 propodus and dactylus increasing with specimen size.</p><p>The Mann-Whitney U test (Table <xref ref-type="table" rid="T14216815">2</xref>) revealed significant variability (p-value &lt; 0.05) between different maturity stages (hyperadults and younger individuals) for all examined morphometric variables. The character of dsGn2L was not included in the analysis since the row of inner setae of Gn2 dactylus could only be measured on hyperadults.</p><p>The PCA (Fig. <xref ref-type="fig" rid="F14216850">14</xref>) revealed distinct clustering amongst male hyperadults, younger male individuals and females. PC1 accounted for 68.7% of the total variation, while PC2 explained 11.9%. Along PC1, hyperadult males were separated from females, with younger male individuals overlapping partially with both groups, but mostly with females, suggesting the incomplete development of secondary sexual traits. This pattern indicates that the primary axis of variation reflects sexual dimorphism, with a gradient corresponding to the progressive development of male-specific morphometric traits.</p></tp:treatment-sec><tp:treatment-sec sec-type="Remarks"><title>Remarks</title><p>The <italic><tp:taxon-name><tp:taxon-name-part taxon-name-part-type="genus" reg="Stenothoe">Stenothoe</tp:taxon-name-part></tp:taxon-name></italic> specimens examined during the present study exhibited several significant morphological similarities with <italic><tp:taxon-name><tp:taxon-name-part taxon-name-part-type="genus" reg="Stenothoe">S.</tp:taxon-name-part> <tp:taxon-name-part taxon-name-part-type="species" reg="irakiensis">irakiensis</tp:taxon-name-part></tp:taxon-name></italic>, including: (a) the configuration of the body; (b) the mouthparts; (c) the Gn1 and Gn2 morphology and dentition, and; (d) the armature of the telson and the male uropod. Concurrently, considerable variation was observed within the examined population, including amongst hyperadult males, in those characters having traditionally been accepted and used as diagnostic. Characters that present intraspecific morphological variation include: (a) the relative length of Gn2 dactylus (reaching or not reaching proximal end of palmar margin); (b) number of marginal robust setae on peduncle and rami of uropods 1-3; (c) armature of telson; (d) ratio of uropod 3 peduncle: article 1: article 2 (average ratio ± standard deviation: 1:0.47(± 0.056): 0.52 (± 0.064)); and (e) shape of the palmar margin of male gnathopod 2 (convex or concave, weakly, moderately, strongly). Nonetheless, the most important differences between species of the <italic><tp:taxon-name><tp:taxon-name-part taxon-name-part-type="genus" reg="Stenothoe">S.</tp:taxon-name-part> <tp:taxon-name-part taxon-name-part-type="species" reg="gallensis">gallensis</tp:taxon-name-part></tp:taxon-name></italic> complex (and closely- related taxa, i.e. <italic><tp:taxon-name><tp:taxon-name-part taxon-name-part-type="genus" reg="Stenothoe">S.</tp:taxon-name-part> <tp:taxon-name-part taxon-name-part-type="species" reg="lowryi">lowryi</tp:taxon-name-part></tp:taxon-name></italic> and <italic><tp:taxon-name><tp:taxon-name-part taxon-name-part-type="genus" reg="Stenothoe">Stenothoe</tp:taxon-name-part> <tp:taxon-name-part taxon-name-part-type="species" reg="ogumi">ogumi</tp:taxon-name-part></tp:taxon-name></italic> Alves, Neves &amp; Johnsson, 2020), based on currently available diagnostic characters, are highlighted in the comparative table of species provided in the supplementary material (Suppl. material <xref ref-type="supplementary-material" rid="S14216845">2</xref> -Table S1).</p><p>Comparison with the original description of <italic><tp:taxon-name><tp:taxon-name-part taxon-name-part-type="genus" reg="Stenothoe">S.</tp:taxon-name-part> <tp:taxon-name-part taxon-name-part-type="species" reg="gallensis">gallensis</tp:taxon-name-part></tp:taxon-name></italic> and <italic><tp:taxon-name><tp:taxon-name-part taxon-name-part-type="genus" reg="Stenothoe">S.</tp:taxon-name-part> <tp:taxon-name-part taxon-name-part-type="species" reg="irakiensis">irakiensis</tp:taxon-name-part></tp:taxon-name></italic> is particularly informative. In Walker’s (1904) description of <italic><tp:taxon-name><tp:taxon-name-part taxon-name-part-type="genus" reg="Stenothoe">S.</tp:taxon-name-part> <tp:taxon-name-part taxon-name-part-type="species" reg="gallensis">gallensis</tp:taxon-name-part></tp:taxon-name></italic>, the male U3 peduncle is described as longer than the other two articles and with 5-6 robust setae on the upper margin, whereas the armature of article 1 is not explicitly described and appears to be illustrated with a single distal robust seta. On the other hand, Salman’s (1985) description of <italic><tp:taxon-name><tp:taxon-name-part taxon-name-part-type="genus" reg="Stenothoe">S.</tp:taxon-name-part> <tp:taxon-name-part taxon-name-part-type="species" reg="irakiensis">irakiensis</tp:taxon-name-part></tp:taxon-name></italic> shows 2-3 unpaired robust setae on the upper margin of the male U3 peduncle, in addition to a distal pair of robust setae, as well as two distal robust setae on article 1 and a strongly sculptured article 2. In these respects, the specimens collected from Greece agree more closely with <italic><tp:taxon-name><tp:taxon-name-part taxon-name-part-type="genus" reg="Stenothoe">S.</tp:taxon-name-part> <tp:taxon-name-part taxon-name-part-type="species" reg="irakiensis">irakiensis</tp:taxon-name-part></tp:taxon-name></italic> than with Walker’s brief original account of <italic><tp:taxon-name><tp:taxon-name-part taxon-name-part-type="genus" reg="Stenothoe">S.</tp:taxon-name-part> <tp:taxon-name-part taxon-name-part-type="species" reg="gallensis">gallensis</tp:taxon-name-part></tp:taxon-name></italic>. It should be noted though that <xref ref-type="bibr" rid="B14216920">Salman (1985)</xref> reported greater variation of 7–24 segments in the A1 flagellum and 12–22 in the A2 flagellum, and that, according to Salman’s description, the accessory flagellum is minute with a single seta, but was not illustrated and could have been an erroneous observation, since this is also a character absent in all descriptions of the other members of the complex. Conversely, the original description of <italic><tp:taxon-name><tp:taxon-name-part taxon-name-part-type="genus" reg="Stenothoe">S.</tp:taxon-name-part> <tp:taxon-name-part taxon-name-part-type="species" reg="gallensis">gallensis</tp:taxon-name-part></tp:taxon-name></italic> is limited in diagnostic detail, and some features that now appear taxonomically informative may simply have gone unreported. Accordingly, the available evidence does not permit a definitive separation between the two nominal taxa on morphology alone, but it does call for renewed scrutiny of their current synonymy.</p><p>The re-description of <italic><tp:taxon-name><tp:taxon-name-part taxon-name-part-type="genus" reg="Stenothoe">S.</tp:taxon-name-part> <tp:taxon-name-part taxon-name-part-type="species" reg="gallensis">gallensis</tp:taxon-name-part></tp:taxon-name></italic> by <xref ref-type="bibr" rid="B14217052">Krapp-Schickel (2015)</xref> further complicates the issue. In that account, based on material from Dar es Salaam (Tanzania) rather than the type locality in Sri Lanka, the male U3 peduncle bears 5-6 robust setae, ramus article 1 has a single distal robust seta and article 2 is weakly sculptured and bent upwards medially. The material examined from Greece differs from this interpretation in showing two robust setae at the distal end of the first article, and a more distinctly sculptured second article. <xref ref-type="bibr" rid="B14217052">Krapp-Schickel (2015)</xref> also asserts that the U3 ratio of the peduncle and ramus is subequal for <italic><tp:taxon-name><tp:taxon-name-part taxon-name-part-type="genus" reg="Stenothoe">S.</tp:taxon-name-part> <tp:taxon-name-part taxon-name-part-type="species" reg="gallensis">gallensis</tp:taxon-name-part></tp:taxon-name></italic>, a character which we found to be variable within the specimens from Greece, but with the second article of the U3 ramus frequently being longer than article 1. While these differences do not by themselves demonstrate that the material examined in this study represents a distinct species, they do show that the concept of <italic><tp:taxon-name><tp:taxon-name-part taxon-name-part-type="genus" reg="Stenothoe">S.</tp:taxon-name-part> <tp:taxon-name-part taxon-name-part-type="species" reg="gallensis">gallensis</tp:taxon-name-part></tp:taxon-name></italic> currently in use is broader and less stable than is desirable for reliable diagnosis.</p><p>Walker’s statement that the mouthparts of <italic><tp:taxon-name><tp:taxon-name-part taxon-name-part-type="genus" reg="Stenothoe">S.</tp:taxon-name-part> <tp:taxon-name-part taxon-name-part-type="species" reg="gallensis">gallensis</tp:taxon-name-part></tp:taxon-name></italic> are “as in <italic><tp:taxon-name><tp:taxon-name-part taxon-name-part-type="genus" reg="Stenothoe">S.</tp:taxon-name-part> <tp:taxon-name-part taxon-name-part-type="species" reg="marina">marina</tp:taxon-name-part></tp:taxon-name></italic>” (<xref ref-type="bibr" rid="B14216912">Walker 1904</xref>) is also difficult to evaluate. Comparison with the illustrated account of <italic><tp:taxon-name><tp:taxon-name-part taxon-name-part-type="genus" reg="Stenothoe">S.</tp:taxon-name-part> <tp:taxon-name-part taxon-name-part-type="species" reg="marina">marina</tp:taxon-name-part></tp:taxon-name></italic> (<xref ref-type="bibr" rid="B14217782">Bate 1857</xref>), as presented by Sars (<xref ref-type="bibr" rid="B14217252">Sars 1895</xref>, Plate 80) suggested broad similarity, but also notable differences in the relative size of the maxilliped inner plates. Compared with the mouthpart morphology of <italic><tp:taxon-name><tp:taxon-name-part taxon-name-part-type="genus" reg="Stenothoe">S.</tp:taxon-name-part> <tp:taxon-name-part taxon-name-part-type="species" reg="irakiensis">irakiensis</tp:taxon-name-part></tp:taxon-name></italic> and LeCroy’s diagnosis of <italic><tp:taxon-name><tp:taxon-name-part taxon-name-part-type="genus" reg="Stenothoe">S.</tp:taxon-name-part> <tp:taxon-name-part taxon-name-part-type="species" reg="gallensis">gallensis</tp:taxon-name-part></tp:taxon-name></italic> (<xref ref-type="bibr" rid="B14217120">Lecroy 2011</xref>), the maxilliped outer plate ischium is illustrated as subequal in length to the combined first and second palp articles, rather than exceeding them, and the inner plate is less reduced than in <italic><tp:taxon-name><tp:taxon-name-part taxon-name-part-type="genus" reg="Stenothoe">S.</tp:taxon-name-part> <tp:taxon-name-part taxon-name-part-type="species" reg="irakiensis">irakiensis</tp:taxon-name-part></tp:taxon-name></italic>, in which it is depicted as approximately half the length of the outer plate ischium. Furthermore, variations in the morphology of the maxilla II plates are evident, characterised by an outer plate that is smaller in size relative to the inner plate, a distinction from the larger size of the outer article in <italic><tp:taxon-name><tp:taxon-name-part taxon-name-part-type="genus" reg="Stenothoe">S.</tp:taxon-name-part> <tp:taxon-name-part taxon-name-part-type="species" reg="irakiensis">irakiensis</tp:taxon-name-part></tp:taxon-name></italic>. However, due to the omission of mouthparts in Walker's illustrations of <italic><tp:taxon-name><tp:taxon-name-part taxon-name-part-type="genus" reg="Stenothoe">S.</tp:taxon-name-part> <tp:taxon-name-part taxon-name-part-type="species" reg="gallensis">gallensis</tp:taxon-name-part></tp:taxon-name></italic>, direct comparison of with the topotypic <italic><tp:taxon-name><tp:taxon-name-part taxon-name-part-type="genus" reg="Stenothoe">S.</tp:taxon-name-part> <tp:taxon-name-part taxon-name-part-type="species" reg="gallensis">gallensis</tp:taxon-name-part></tp:taxon-name></italic> is impeded. Additionally, in the preliminary description, U1 rami are described and illustrated with a single robust seta in the middle of the inner ramus, and 2-3 robust setae in the middle of the outer ramus. U1 and U2 peduncles are not described, but they are both illustrated with five robust setae, spread out in the upper margin of U1 peduncle and more tightly clustered together on the peduncle of U2.</p><p>Other illustrated descriptions of <italic><tp:taxon-name><tp:taxon-name-part taxon-name-part-type="genus" reg="Stenothoe">S.</tp:taxon-name-part> <tp:taxon-name-part taxon-name-part-type="species" reg="gallensis">gallensis</tp:taxon-name-part></tp:taxon-name></italic> from the Indian Ocean include:</p><list list-type="order"><list-item><p>The description by <xref ref-type="bibr" rid="B14217145">Monod (1937)</xref> from the Suez Canal with a characteristic shape of male U3 art 2, which resembles <italic><tp:taxon-name><tp:taxon-name-part taxon-name-part-type="genus" reg="Stenothoe">S.</tp:taxon-name-part> <tp:taxon-name-part taxon-name-part-type="species" reg="himyara">himyara</tp:taxon-name-part></tp:taxon-name></italic> and <italic><tp:taxon-name><tp:taxon-name-part taxon-name-part-type="genus" reg="Stenothoe">S.</tp:taxon-name-part> <tp:taxon-name-part taxon-name-part-type="species" reg="clavetta">clavetta</tp:taxon-name-part></tp:taxon-name></italic>, both described by <xref ref-type="bibr" rid="B14217052">Krapp-Schickel 2015</xref>. The second article of the male uropod 3 in <italic><tp:taxon-name><tp:taxon-name-part taxon-name-part-type="genus" reg="Stenothoe">S.</tp:taxon-name-part> <tp:taxon-name-part taxon-name-part-type="species" reg="clavetta">clavetta</tp:taxon-name-part></tp:taxon-name></italic> is described as “being rounded and thickened proximally and abruptly narrowed in about half of the length, with the distal half about one third of the width, strongly sculptured and finger-like rounded ending.” (<xref ref-type="bibr" rid="B14217052">Krapp-Schickel 2015</xref>, figs. 12–13). Similarly, in <italic><tp:taxon-name><tp:taxon-name-part taxon-name-part-type="genus" reg="Stenothoe">S.</tp:taxon-name-part> <tp:taxon-name-part taxon-name-part-type="species" reg="himyara">himyara</tp:taxon-name-part></tp:taxon-name></italic>, the second article is described as having a “very peculiar shape being circularly rounded proximally and abruptly narrowed in about half of the length, with the distal half of about one third of the width, strongly sculptured and thumb-like rounded ending” (<xref ref-type="bibr" rid="B14217052">Krapp-Schickel 2015</xref>, fig. 17). However, <italic><tp:taxon-name><tp:taxon-name-part taxon-name-part-type="genus" reg="Stenothoe">S.</tp:taxon-name-part> <tp:taxon-name-part taxon-name-part-type="species" reg="himyara">himyara</tp:taxon-name-part></tp:taxon-name></italic> likely represents an immature male (see also Suppl. material <xref ref-type="supplementary-material" rid="S14216845">2</xref>), further complicating the comparison. Consequently, the morphology of the male gnathopod 2 (Gn2) cannot be reliably assessed. In the differential diagnosis between <italic><tp:taxon-name><tp:taxon-name-part taxon-name-part-type="genus" reg="Stenothoe">S.</tp:taxon-name-part> <tp:taxon-name-part taxon-name-part-type="species" reg="clavetta">clavetta</tp:taxon-name-part></tp:taxon-name></italic> and <italic><tp:taxon-name><tp:taxon-name-part taxon-name-part-type="genus" reg="Stenothoe">S.</tp:taxon-name-part> <tp:taxon-name-part taxon-name-part-type="species" reg="himyara">himyara</tp:taxon-name-part></tp:taxon-name></italic>, <xref ref-type="bibr" rid="B14217052">Krapp-Schickel (2015)</xref> notes differences in body size (1.5–2.5 mm in <italic><tp:taxon-name><tp:taxon-name-part taxon-name-part-type="genus" reg="Stenothoe">S.</tp:taxon-name-part> <tp:taxon-name-part taxon-name-part-type="species" reg="himyara">himyara</tp:taxon-name-part></tp:taxon-name></italic>), the characteristic serration of the hyperadult male Gn2 (present in <italic><tp:taxon-name><tp:taxon-name-part taxon-name-part-type="genus" reg="Stenothoe">S.</tp:taxon-name-part> <tp:taxon-name-part taxon-name-part-type="species" reg="clavetta">clavetta</tp:taxon-name-part></tp:taxon-name></italic>, absent in <italic><tp:taxon-name><tp:taxon-name-part taxon-name-part-type="genus" reg="Stenothoe">S.</tp:taxon-name-part> <tp:taxon-name-part taxon-name-part-type="species" reg="himyara">himyara</tp:taxon-name-part></tp:taxon-name></italic>), and relative antennal length (subequal in <italic><tp:taxon-name><tp:taxon-name-part taxon-name-part-type="genus" reg="Stenothoe">S.</tp:taxon-name-part> <tp:taxon-name-part taxon-name-part-type="species" reg="clavetta">clavetta</tp:taxon-name-part></tp:taxon-name></italic>). However, body size in this range is also typical of immature males, and reduced or absent serration of the male Gn2, as well as variation in antennal proportions, likely indicates an ontogenetic stage rather than species-level differences (see also Discussion). In contrast, the male gnathopod 2 illustrated by <xref ref-type="bibr" rid="B14217145">Monod (1937)</xref> clearly exhibits the morphology characteristic of hyperadult males of the <italic><tp:taxon-name><tp:taxon-name-part taxon-name-part-type="genus" reg="Stenothoe">S.</tp:taxon-name-part> <tp:taxon-name-part taxon-name-part-type="species" reg="gallensis">gallensis</tp:taxon-name-part></tp:taxon-name></italic> complex. Although we do not consider <italic><tp:taxon-name><tp:taxon-name-part taxon-name-part-type="genus" reg="Stenothoe">S.</tp:taxon-name-part> <tp:taxon-name-part taxon-name-part-type="species" reg="clavetta">clavetta</tp:taxon-name-part></tp:taxon-name></italic> and <italic><tp:taxon-name><tp:taxon-name-part taxon-name-part-type="genus" reg="Stenothoe">S.</tp:taxon-name-part> <tp:taxon-name-part taxon-name-part-type="species" reg="himyara">himyara</tp:taxon-name-part></tp:taxon-name></italic> to be conspecific, given the substantial geographic separation between their type localities, the type locality of <italic><tp:taxon-name><tp:taxon-name-part taxon-name-part-type="genus" reg="Stenothoe">S.</tp:taxon-name-part> <tp:taxon-name-part taxon-name-part-type="species" reg="himyara">himyara</tp:taxon-name-part></tp:taxon-name></italic> (Port Sudan, Red Sea) is geographically closer to the locality from which Monod’s material was collected. This raises the possibility that Monod’s specimens may in fact belong to <italic><tp:taxon-name><tp:taxon-name-part taxon-name-part-type="genus" reg="Stenothoe">S.</tp:taxon-name-part> <tp:taxon-name-part taxon-name-part-type="species" reg="himyara">himyara</tp:taxon-name-part></tp:taxon-name></italic>. Nevertheless, the limited original descriptions and accompanying illustrations of all three species are insufficient to allow a conclusive taxonomic determination at present;</p></list-item><list-item><p>Nayar’s description (<xref ref-type="bibr" rid="B14217154">Nayar 1959</xref>) from Madras Harbour, which shows partial agreement with <italic><tp:taxon-name><tp:taxon-name-part taxon-name-part-type="genus" reg="Stenothoe">S.</tp:taxon-name-part> <tp:taxon-name-part taxon-name-part-type="species" reg="irakiensis">irakiensis</tp:taxon-name-part></tp:taxon-name></italic>, particularly in some mouthpart characters (notably the right mandible and maxilla 1) and in the armature of uropod 3. Nayar also noted that article 2 of uropod 3 is bent upwards medially (pl. V, fig. 16), a feature consistent with <italic><tp:taxon-name><tp:taxon-name-part taxon-name-part-type="genus" reg="Stenothoe">S.</tp:taxon-name-part> <tp:taxon-name-part taxon-name-part-type="species" reg="irakiensis">irakiensis</tp:taxon-name-part></tp:taxon-name></italic>. However, the description neither mentions nor illustrates the crenulation of uropod 3 and the male gnathopod 2 is depicted with short setae along the palmar margin, differing from <italic><tp:taxon-name><tp:taxon-name-part taxon-name-part-type="genus" reg="Stenothoe">S.</tp:taxon-name-part> <tp:taxon-name-part taxon-name-part-type="species" reg="irakiensis">irakiensis</tp:taxon-name-part></tp:taxon-name></italic>;</p></list-item><list-item><p>Ledoyer’s material (<xref ref-type="bibr" rid="B14217163">Ledoyer 1986</xref>) from the Glorious Islands, which differs more substantially with two robust setae on each side of the telson (as compared to the three pairs of Walker’s original description), as well as male U3 peduncle a little shorter than the articles of ramus, which art 2 referred to as “occasionally crenulated”, may simply mean that part of the examined material might belong to the <italic><tp:taxon-name><tp:taxon-name-part taxon-name-part-type="genus" reg="Stenothoe">S.</tp:taxon-name-part> <tp:taxon-name-part taxon-name-part-type="species" reg="valida">valida</tp:taxon-name-part></tp:taxon-name></italic> species complex (<xref ref-type="bibr" rid="B14217120">Lecroy 2011</xref>). It also depicts male gnathopod 1 with a short propodus, equal to the length of carpus and merus. U1 peduncle, U2 peduncle and rami are also depicted with fewer robust setae, though the exact number is not detailed.</p></list-item></list><p>Taken together, these Indian Ocean and adjacent region records suggest that historical usage of the name <italic><tp:taxon-name><tp:taxon-name-part taxon-name-part-type="genus" reg="Stenothoe">S.</tp:taxon-name-part> <tp:taxon-name-part taxon-name-part-type="species" reg="gallensis">gallensis</tp:taxon-name-part></tp:taxon-name></italic> has probably encompassed more than one morphotype. Many extra-type records assigned to <italic><tp:taxon-name><tp:taxon-name-part taxon-name-part-type="genus" reg="Stenothoe">S.</tp:taxon-name-part> <tp:taxon-name-part taxon-name-part-type="species" reg="gallensis">gallensis</tp:taxon-name-part></tp:taxon-name></italic> are, therefore, not directly comparable at the level of detail required for secure species identification. Outside the Indian Ocean, the same pattern of uncertainty is evident. Illustrated records of <italic><tp:taxon-name><tp:taxon-name-part taxon-name-part-type="genus" reg="Stenothoe">S.</tp:taxon-name-part> <tp:taxon-name-part taxon-name-part-type="species" reg="gallensis">gallensis</tp:taxon-name-part></tp:taxon-name></italic> include:</p><list list-type="order"><list-item><p>The description by <xref ref-type="bibr" rid="B14217172">Reid (1951)</xref> from West Africa (Banjul, Gambia), in which he notes that the records had a degree of uncertainty, partly attributed to the ambiguity of earlier descriptions. This description, similar to other illustrated accounts of <italic><tp:taxon-name><tp:taxon-name-part taxon-name-part-type="genus" reg="Stenothoe">Stenothoe</tp:taxon-name-part></tp:taxon-name></italic>, was incomplete as it did not describe several identification characters (e.g. male U3 peduncle armature). <xref ref-type="bibr" rid="B14217052">Krapp-Schickel (2015)</xref> described a new species from Senegal, <italic><tp:taxon-name><tp:taxon-name-part taxon-name-part-type="genus" reg="Stenothoe">Stenothoe</tp:taxon-name-part> <tp:taxon-name-part taxon-name-part-type="species" reg="senegalensis">senegalensis</tp:taxon-name-part></tp:taxon-name></italic> and compared the material of the new species with Reid’s original description, considering it referable to this species. However, given the incomplete nature of Reid’s description, it is difficult to ascertain the validity of this assessment;</p></list-item><list-item><p>Illustrated description of material from the Yellow Sea (<xref ref-type="bibr" rid="B14217189">Ren 1992</xref>, <xref ref-type="bibr" rid="B14217181">Ren and Sha 2015</xref>), which reports a telson with 3-4 robust setae on each side and a crenulated male U3 with marginal robust setae on the peduncle. Some of the mouthparts are also depicted (incisor, right mandible). However, the specimen that is illustrated appears to be a younger individual, since the dactylus of male Gn2 is depicted as relatively short and without setae on the inner margin and the male size also mentioned in the description is 4.5 mm for males.</p></list-item><list-item><p>LeCroy’s (2011) Florida material, which is especially noteworthy because the armature of the male uropods resembles Salman’s <italic><tp:taxon-name><tp:taxon-name-part taxon-name-part-type="genus" reg="Stenothoe">S.</tp:taxon-name-part> <tp:taxon-name-part taxon-name-part-type="species" reg="irakiensis">irakiensis</tp:taxon-name-part></tp:taxon-name></italic> closely. The tip of peduncle U1 is illustrated with three tightly clustered distal robust setae and a distoventral spur, a detail only recorded by <xref ref-type="bibr" rid="B14216920">Salman (1985)</xref>. The Gn1 is described with the posterior margin of propodus straight to slightly concave and subequal to the palmar margin, but the shape is not illustrated. Gn2 is similar to both Salman’s and Walker’s descriptions. This illustration is also lacking the shape of mouthparts, with the exception of maxillipeds and upper lip;</p></list-item><list-item><p>A few illustrated descriptions of <italic><tp:taxon-name><tp:taxon-name-part taxon-name-part-type="genus" reg="Stenothoe">S.</tp:taxon-name-part> <tp:taxon-name-part taxon-name-part-type="species" reg="gallensis">gallensis</tp:taxon-name-part></tp:taxon-name></italic>, provided by <xref ref-type="bibr" rid="B14217021">Azman (2023)</xref>, are for different species. For example, <italic><tp:taxon-name><tp:taxon-name-part taxon-name-part-type="genus" reg="Stenothoe">Stenothoe</tp:taxon-name-part></tp:taxon-name></italic> specimens <xref ref-type="bibr" rid="B14217792">Shoemaker (1935)</xref> from Puerto Rico were attributed to <italic><tp:taxon-name><tp:taxon-name-part taxon-name-part-type="genus" reg="Stenothoe">S.</tp:taxon-name-part> <tp:taxon-name-part taxon-name-part-type="species" reg="crenulata">crenulata</tp:taxon-name-part></tp:taxon-name></italic> by <xref ref-type="bibr" rid="B14217052">Krapp-Schickel (2015)</xref>, which was described by <xref ref-type="bibr" rid="B14217070">Chevreux (1907)</xref> from French Polynesia. Regarding this species, <xref ref-type="bibr" rid="B14217052">Krapp-Schickel (2015)</xref> also studied specimens from Barbados (Caribbean Sea), Bali (Indonesia) and Curaçao (Caribbean Sea) and assigned all of this material to <italic><tp:taxon-name><tp:taxon-name-part taxon-name-part-type="genus" reg="Stenothoe">S.</tp:taxon-name-part> <tp:taxon-name-part taxon-name-part-type="species" reg="crenulata">crenulata</tp:taxon-name-part></tp:taxon-name></italic>, providing an accompanying description and illustrations. However, the description also incorporated material from the Pacific Ocean attributed to <italic><tp:taxon-name><tp:taxon-name-part taxon-name-part-type="genus" reg="Stenothoe">Stenothoe</tp:taxon-name-part> <tp:taxon-name-part taxon-name-part-type="uncertainty-rank">cf.</tp:taxon-name-part> <tp:taxon-name-part taxon-name-part-type="species" reg="crenulata">crenulata</tp:taxon-name-part></tp:taxon-name></italic> and these specimens differ in several respects from those recorded from the Caribbean Sea (see Suppl. material <xref ref-type="supplementary-material" rid="S14216845">2</xref> - Table S1). In addition to that, the material from Puerto Rico described by Shoemaker is different from the material described originally by Chevreux. Some of these differences, as noted by Shoemaker, include the second coxa (coxa 2) being broader and less evenly rounded than in Chevreux’s specimens, the rudimentary mandibular palp bearing a single seta instead of two and the posterior margins of gnathopod 1 being parallel rather than divergent. An additional difference, not previously mentioned, is that, in Shoemaker’s specimens, the first article of uropod 3 is distinctly shorter than the peduncle, whereas in Chevreux’s specimens, it is longer. Therefore, the proposed broad geographic distribution may not be strongly substantiated;</p></list-item><list-item><p><xref ref-type="bibr" rid="B14217021">Azman (2023)</xref> also includes descriptions and illustrations from <italic><tp:taxon-name><tp:taxon-name-part taxon-name-part-type="genus" reg="Stenothoe">Stenothoe</tp:taxon-name-part></tp:taxon-name></italic> from France (<xref ref-type="bibr" rid="B14217295">Chevreux and Fage 1925</xref>) and England (<xref ref-type="bibr" rid="B14217332">Lincoln 1979</xref>). Both of these descriptions have been attributed to <italic><tp:taxon-name><tp:taxon-name-part taxon-name-part-type="genus" reg="Stenothoe">Stenothoe</tp:taxon-name-part> <tp:taxon-name-part taxon-name-part-type="species" reg="cattai">cattai</tp:taxon-name-part></tp:taxon-name></italic> by <xref ref-type="bibr" rid="B14217052">Krapp-Schickel (2015)</xref>. The case of <italic><tp:taxon-name><tp:taxon-name-part taxon-name-part-type="genus" reg="Stenothoe">S.</tp:taxon-name-part> <tp:taxon-name-part taxon-name-part-type="species" reg="cattai">cattai</tp:taxon-name-part></tp:taxon-name></italic> is also not straightforward. As discussed by Krapp-Schickel, Stebbing’s original description (<xref ref-type="bibr" rid="B14218408">Stebbing 1906</xref>) is extremely limited, lacks illustrations and is based largely on Catta’s description (<xref ref-type="bibr" rid="B14217805">Catta 1876</xref>) of <italic><tp:taxon-name><tp:taxon-name-part taxon-name-part-type="genus" reg="Probolium">Probolium</tp:taxon-name-part> <tp:taxon-name-part taxon-name-part-type="species" reg="polyprion">polyprion</tp:taxon-name-part></tp:taxon-name></italic>, which, in contrast, includes a detailed description and illustrations. Catta himself did not detect differences between <italic><tp:taxon-name><tp:taxon-name-part taxon-name-part-type="genus" reg="Probolium">P.</tp:taxon-name-part> <tp:taxon-name-part taxon-name-part-type="species" reg="polyprion">polyprion</tp:taxon-name-part></tp:taxon-name></italic> and <italic><tp:taxon-name><tp:taxon-name-part taxon-name-part-type="genus" reg="Probolium">Probolium</tp:taxon-name-part> <tp:taxon-name-part taxon-name-part-type="species" reg="megacheles">megacheles</tp:taxon-name-part></tp:taxon-name></italic>, the latter being a synonym of <italic><tp:taxon-name><tp:taxon-name-part taxon-name-part-type="genus" reg="Stenothoe">S.</tp:taxon-name-part> <tp:taxon-name-part taxon-name-part-type="species" reg="valida">valida</tp:taxon-name-part></tp:taxon-name></italic> (<xref ref-type="bibr" rid="B14217323">Krapp-Schickel 1974</xref>). Nevertheless, <italic><tp:taxon-name><tp:taxon-name-part taxon-name-part-type="genus" reg="Probolium">P.</tp:taxon-name-part> <tp:taxon-name-part taxon-name-part-type="species" reg="polyprion">polyprion</tp:taxon-name-part></tp:taxon-name></italic> cannot be referred to <italic><tp:taxon-name><tp:taxon-name-part taxon-name-part-type="genus" reg="Stenothoe">S.</tp:taxon-name-part> <tp:taxon-name-part taxon-name-part-type="species" reg="valida">valida</tp:taxon-name-part></tp:taxon-name></italic>, as it differs in having the propodus of gnathopod 1 longer than the carpus and merus and in the posterodistal lobes of the merus of pereopods 6 and 7 not reaching the distal margin of the carpus (see also Remarks on <italic><tp:taxon-name><tp:taxon-name-part taxon-name-part-type="genus" reg="Stenothoe">S.</tp:taxon-name-part> <tp:taxon-name-part taxon-name-part-type="species" reg="valida">valida</tp:taxon-name-part></tp:taxon-name></italic> below). It is also noteworthy that Catta’s specimens originated from the port of Marseille, collected from ship hulls of a vessel recently arrived from India. <xref ref-type="bibr" rid="B14217278">Krapp-Schickel (1976)</xref> illustrated hyperadult specimens from France and Italy, but also from outside the Mediterranean, including Bermuda (<xref ref-type="bibr" rid="B14217052">Krapp-Schickel 2015</xref>). Even amongst the Mediterranean material from France and Italy, differences in the illustrations are apparent in the setation length of gnathopod 2 (see also Suppl. material <xref ref-type="supplementary-material" rid="S14216845">2</xref> - Table S1), raising some uncertainty as to whether all Mediterranean material examined by the author represents a single species. Nevertheless, the diagnostic characters of the male uropod 3 armature and the relative length of the gnathopod 1 propodus — features also reported in the material described by <xref ref-type="bibr" rid="B14217295">Chevreux and Fage (1925)</xref> — support the distinction of this species from <italic><tp:taxon-name><tp:taxon-name-part taxon-name-part-type="genus" reg="Stenothoe">S.</tp:taxon-name-part> <tp:taxon-name-part taxon-name-part-type="species" reg="gallensis">gallensis</tp:taxon-name-part></tp:taxon-name></italic>. Catta’s material shows closer resemblance to the specimens examined in this study, particularly in the morphology of the mouthparts and uropod 3; however, differences, such as the presence of a series of marginal telson setules inserted in notches laterally and the more rectangular shape of the gnathopod 1 propodus with parallel rather than slightly divergent margins, prevent reaching a more definitive conclusion;</p></list-item><list-item><p>One of the more recent records of the species for the Mediterranean Sea, which was briefly described and illustrated by <xref ref-type="bibr" rid="B14217198">Zakhama-Sraieb and Charfi-Cheikhrouha (2010)</xref> from the Tunisian coasts. Based on the taxonomic characters they provided, the material they examined does not appear to correspond to those of <italic><tp:taxon-name><tp:taxon-name-part taxon-name-part-type="genus" reg="Stenothoe">S.</tp:taxon-name-part> <tp:taxon-name-part taxon-name-part-type="species" reg="cattai">cattai</tp:taxon-name-part></tp:taxon-name></italic>. However, although the male U3 and telson armature were not described, the illustrations depict the U3 peduncle with two marginal unpaired robust setae and a distal robust seta instead of two on the peduncle, two distal robust setae on art 1, while the telson is depicted with two robust setae on one side and three on the other. U1 peduncle is also depicted with only two marginal robust setae. Aside from the shape of Gn1 and Gn2, other important diagnostic characters like crenulations of U3 art 2 and the shape of mouthparts were not described. This, combined with illustrations of U3 art 2, which are not representative of <italic><tp:taxon-name><tp:taxon-name-part taxon-name-part-type="genus" reg="Stenothoe">S.</tp:taxon-name-part> <tp:taxon-name-part taxon-name-part-type="species" reg="gallensis">gallensis</tp:taxon-name-part></tp:taxon-name></italic>, leads us to doubt the validity of the record.</p></list-item></list><p>The specimens that were identified in this study also resemble <italic><tp:taxon-name><tp:taxon-name-part taxon-name-part-type="genus" reg="Stenothoe">Stenothoe</tp:taxon-name-part> <tp:taxon-name-part taxon-name-part-type="species" reg="senegalensis">senegalensis</tp:taxon-name-part></tp:taxon-name></italic> in the shape of the male Gn2 palm, which has long setae and a distally narrow U-shaped excavation, followed by a prominent tooth, as well as the shape of the U3, with art 2 of the ramus being proximally thicker than distally, strongly rugose with a recurved tip. However, in the description of <italic><tp:taxon-name><tp:taxon-name-part taxon-name-part-type="genus" reg="Stenothoe">S.</tp:taxon-name-part> <tp:taxon-name-part taxon-name-part-type="species" reg="senegalensis">senegalensis</tp:taxon-name-part></tp:taxon-name></italic> (<xref ref-type="bibr" rid="B14217052">Krapp-Schickel 2015</xref>), the tip of art 2 is acutely uncinate, whereas in these specimens, the tip is more blunt and not as recurved. There are also some other differences, which include: (1) the shape of the mandibles, which does not match the depiction in the figures of the description of <italic><tp:taxon-name><tp:taxon-name-part taxon-name-part-type="genus" reg="Stenothoe">S.</tp:taxon-name-part> <tp:taxon-name-part taxon-name-part-type="species" reg="senegalensis">senegalensis</tp:taxon-name-part></tp:taxon-name></italic> (refer to Suppl. material <xref ref-type="supplementary-material" rid="S14216845">2</xref> and <xref ref-type="bibr" rid="B14217052">Krapp-Schickel (2015)</xref>, fig. 19) and (2) the lack of a notch on the anterodistal corner of coxa 4. This species also resembles <italic><tp:taxon-name><tp:taxon-name-part taxon-name-part-type="genus" reg="Stenothoe">S.</tp:taxon-name-part> <tp:taxon-name-part taxon-name-part-type="species" reg="irinae">irinae</tp:taxon-name-part></tp:taxon-name></italic> in the shape of the palmar margin of male Gn2 propodus, but can be separated from it by the presence of at least two unpaired robust setae and a pair of distal ones on the peduncle of uropod 3 instead of two dorsal robust setae in <italic><tp:taxon-name><tp:taxon-name-part taxon-name-part-type="genus" reg="Stenothoe">S.</tp:taxon-name-part> <tp:taxon-name-part taxon-name-part-type="species" reg="irinae">irinae</tp:taxon-name-part></tp:taxon-name></italic> (one unpaired and one distal). Additionally, <italic><tp:taxon-name><tp:taxon-name-part taxon-name-part-type="genus" reg="Stenothoe">S.</tp:taxon-name-part> <tp:taxon-name-part taxon-name-part-type="species" reg="irinae">irinae</tp:taxon-name-part></tp:taxon-name></italic> is armed with a very large tooth of Gn2 and, regarding the mouthparts, the plates of maxilla II are fused, whereas in the specimens of this study, they are separated.</p><p><italic><tp:taxon-name><tp:taxon-name-part taxon-name-part-type="genus" reg="Stenothoe">Stenothoe</tp:taxon-name-part> <tp:taxon-name-part taxon-name-part-type="species" reg="lowryi">lowryi</tp:taxon-name-part></tp:taxon-name></italic> Azman 2023, the most recently described member of the <italic><tp:taxon-name><tp:taxon-name-part taxon-name-part-type="genus" reg="Stenothoe">Stenothoe</tp:taxon-name-part></tp:taxon-name></italic> genus, is remarkably similar to the specimens collected by the current study and to Salman’s description of <italic><tp:taxon-name><tp:taxon-name-part taxon-name-part-type="genus" reg="Stenothoe">S.</tp:taxon-name-part> <tp:taxon-name-part taxon-name-part-type="species" reg="irakiensis">irakiensis</tp:taxon-name-part></tp:taxon-name></italic>, although not stated to belong to the <italic><tp:taxon-name><tp:taxon-name-part taxon-name-part-type="genus" reg="Stenothoe">S.</tp:taxon-name-part> <tp:taxon-name-part taxon-name-part-type="species" reg="gallensis">gallensis</tp:taxon-name-part></tp:taxon-name></italic> species complex. This is attributed to the second article of the male uropod 3, which is not rugose and clearly differentiates this species from other members of the species complex. Azman also mentions as differences from <italic><tp:taxon-name><tp:taxon-name-part taxon-name-part-type="genus" reg="Stenothoe">S.</tp:taxon-name-part> <tp:taxon-name-part taxon-name-part-type="species" reg="irakiensis">irakiensis</tp:taxon-name-part></tp:taxon-name></italic> uropod 2 rami with only one robust seta on medial margin, while <italic><tp:taxon-name><tp:taxon-name-part taxon-name-part-type="genus" reg="Stenothoe">S.</tp:taxon-name-part> <tp:taxon-name-part taxon-name-part-type="species" reg="irakiensis">irakiensis</tp:taxon-name-part></tp:taxon-name></italic> hyperadults frequently have uropod 2 outer ramus with three robust setae and inner ramus with one marginal robust seta and occasionally a single robust seta on the surface. <xref ref-type="bibr" rid="B14217021">Azman (2023)</xref> also notes that <italic><tp:taxon-name><tp:taxon-name-part taxon-name-part-type="genus" reg="Stenothoe">S.</tp:taxon-name-part> <tp:taxon-name-part taxon-name-part-type="species" reg="lowryi">lowryi</tp:taxon-name-part></tp:taxon-name></italic> differs from <italic><tp:taxon-name><tp:taxon-name-part taxon-name-part-type="genus" reg="Stenothoe">S.</tp:taxon-name-part> <tp:taxon-name-part taxon-name-part-type="species" reg="irakiensis">irakiensis</tp:taxon-name-part></tp:taxon-name></italic> in having uropod 3 article 2 distinctly longer than article 1 (instead of slightly longer) and male gnathopod 2 propodus with palmar margin moderately convex instead of moderately concave. These characters are to be regarded with caution as they may not serve as reliable diagnostic features, given the observed variation occurring in the specimens examined during this study.</p><p>Outside of the <italic><tp:taxon-name><tp:taxon-name-part taxon-name-part-type="genus" reg="Stenothoe">S.</tp:taxon-name-part> <tp:taxon-name-part taxon-name-part-type="species" reg="gallensis">gallensis</tp:taxon-name-part></tp:taxon-name></italic> species complex, <italic><tp:taxon-name><tp:taxon-name-part taxon-name-part-type="genus" reg="Stenothoe">S.</tp:taxon-name-part> <tp:taxon-name-part taxon-name-part-type="species" reg="valida">valida</tp:taxon-name-part></tp:taxon-name></italic> is a very closely morphologically related species (<xref ref-type="bibr" rid="B14216938">Dana 1853</xref>). Amongst the <italic><tp:taxon-name><tp:taxon-name-part taxon-name-part-type="genus" reg="Stenothoe">Stenothoe</tp:taxon-name-part></tp:taxon-name></italic> populations of this study, a few male individuals belong to <italic><tp:taxon-name><tp:taxon-name-part taxon-name-part-type="genus" reg="Stenothoe">S.</tp:taxon-name-part> <tp:taxon-name-part taxon-name-part-type="species" reg="valida">valida</tp:taxon-name-part></tp:taxon-name></italic>, which has also been suggested as a species complex (<xref ref-type="bibr" rid="B14217052">Krapp-Schickel 2015</xref>, <xref ref-type="bibr" rid="B14217061">Marin and Sinelnikov 2018</xref>). However, these individuals can be differentiated from members of the <italic><tp:taxon-name><tp:taxon-name-part taxon-name-part-type="genus" reg="Stenothoe">S.</tp:taxon-name-part> <tp:taxon-name-part taxon-name-part-type="species" reg="gallensis">gallensis</tp:taxon-name-part></tp:taxon-name></italic> complex by the straight article 2 of male uropod 3, the greatly expanded merus (wider and longer) of peraeopods P6 and P7, with produced posterodistal lobe close to distal end of carpus and the absence of a distroventral spur between U1 rami. Mouthparts are also different since individuals that belong to <italic><tp:taxon-name><tp:taxon-name-part taxon-name-part-type="genus" reg="Stenothoe">S.</tp:taxon-name-part> <tp:taxon-name-part taxon-name-part-type="species" reg="valida">valida</tp:taxon-name-part></tp:taxon-name></italic> have an upper lip with unequal lobes and the ischium of maxillipeds is subequal or shorter than the total length of palp articles 1 and 2. Males of <italic><tp:taxon-name><tp:taxon-name-part taxon-name-part-type="genus" reg="Stenothoe">S.</tp:taxon-name-part> <tp:taxon-name-part taxon-name-part-type="species" reg="valida">valida</tp:taxon-name-part></tp:taxon-name></italic> have a straight margin of Gn2 merus instead of crenulated, but subadults of <italic><tp:taxon-name><tp:taxon-name-part taxon-name-part-type="genus" reg="Stenothoe">S.</tp:taxon-name-part> <tp:taxon-name-part taxon-name-part-type="species" reg="gallensis">gallensis</tp:taxon-name-part></tp:taxon-name></italic> have less pronounced crenulations and a straight margin in immature individuals, similar to the <italic><tp:taxon-name><tp:taxon-name-part taxon-name-part-type="genus" reg="Stenothoe">S.</tp:taxon-name-part> <tp:taxon-name-part taxon-name-part-type="species" reg="gallensis">gallensis</tp:taxon-name-part></tp:taxon-name></italic> female Gn2. Females of the two species are easily confused with members of the <italic><tp:taxon-name><tp:taxon-name-part taxon-name-part-type="genus" reg="Stenothoe">S.</tp:taxon-name-part> <tp:taxon-name-part taxon-name-part-type="species" reg="gallensis">gallensis</tp:taxon-name-part></tp:taxon-name></italic> species complex since they are similar, but <italic><tp:taxon-name><tp:taxon-name-part taxon-name-part-type="genus" reg="Stenothoe">S.</tp:taxon-name-part> <tp:taxon-name-part taxon-name-part-type="species" reg="valida">valida</tp:taxon-name-part></tp:taxon-name></italic> females can be differentiated by the following: larger and pigmented eyes, different body size and shape of Gn2 with 1-3 distal palmar teeth on the Gn2 propodus palmar margin (<xref ref-type="bibr" rid="B14216929">Dana 1852</xref>, <xref ref-type="bibr" rid="B14217120">Lecroy 2011</xref>, <xref ref-type="bibr" rid="B14217128">Paz-Ríos et al. 2013</xref>, <xref ref-type="bibr" rid="B14217052">Krapp-Schickel 2015</xref>). In light of these new data from the present study, the species concept of the <italic><tp:taxon-name><tp:taxon-name-part taxon-name-part-type="genus" reg="Stenothoe">S.</tp:taxon-name-part> <tp:taxon-name-part taxon-name-part-type="species" reg="valida">valida</tp:taxon-name-part></tp:taxon-name></italic> complex is also being challenged. Such an example is represented by <italic><tp:taxon-name><tp:taxon-name-part taxon-name-part-type="genus" reg="Stenothoe">Stenothoe</tp:taxon-name-part> <tp:taxon-name-part taxon-name-part-type="species" reg="ogumi">ogumi</tp:taxon-name-part></tp:taxon-name></italic> Alves, Neves &amp; Johnsson, 2020, which was regarded by its authors as closely related to both <italic><tp:taxon-name><tp:taxon-name-part taxon-name-part-type="genus" reg="Stenothoe">S.</tp:taxon-name-part> <tp:taxon-name-part taxon-name-part-type="species" reg="valida">valida</tp:taxon-name-part></tp:taxon-name></italic> and <italic><tp:taxon-name><tp:taxon-name-part taxon-name-part-type="genus" reg="Stenothoe">S.</tp:taxon-name-part> <tp:taxon-name-part taxon-name-part-type="species" reg="gallensis">gallensis</tp:taxon-name-part></tp:taxon-name></italic>, since it exhibits characters traditionally associated with both complexes. Specifically, the maxilliped ischium in <italic><tp:taxon-name><tp:taxon-name-part taxon-name-part-type="genus" reg="Stenothoe">S.</tp:taxon-name-part> <tp:taxon-name-part taxon-name-part-type="species" reg="ogumi">ogumi</tp:taxon-name-part></tp:taxon-name></italic> is longer than palp articles 1–2 combined, a character regarded as typical of the <italic><tp:taxon-name><tp:taxon-name-part taxon-name-part-type="genus" reg="Stenothoe">S.</tp:taxon-name-part> <tp:taxon-name-part taxon-name-part-type="species" reg="gallensis">gallensis</tp:taxon-name-part></tp:taxon-name></italic> complex by <xref ref-type="bibr" rid="B14217120">Lecroy (2011)</xref>, who regarded the opposite character state (maxilliped ischium shorter than palp articles 1–2 combined) as diagnostic of <italic><tp:taxon-name><tp:taxon-name-part taxon-name-part-type="genus" reg="Stenothoe">S.</tp:taxon-name-part> <tp:taxon-name-part taxon-name-part-type="species" reg="valida">valida</tp:taxon-name-part></tp:taxon-name></italic>. Nevertheless, <xref ref-type="bibr" rid="B14289319">Alves et al. (2020)</xref> considered <italic><tp:taxon-name><tp:taxon-name-part taxon-name-part-type="genus" reg="Stenothoe">S.</tp:taxon-name-part> <tp:taxon-name-part taxon-name-part-type="species" reg="ogumi">ogumi</tp:taxon-name-part></tp:taxon-name></italic> to be allied to the <italic><tp:taxon-name><tp:taxon-name-part taxon-name-part-type="genus" reg="Stenothoe">S.</tp:taxon-name-part> <tp:taxon-name-part taxon-name-part-type="species" reg="valida">valida</tp:taxon-name-part></tp:taxon-name></italic> complex, based primarily on the expanded merus of pereopods 5–7. However, according to their description and illustrations, these segments are not markedly elongated, with the posterior margin reaching only approximately half the length of the carpus. In addition, consistent with <italic><tp:taxon-name><tp:taxon-name-part taxon-name-part-type="genus" reg="Stenothoe">S.</tp:taxon-name-part> <tp:taxon-name-part taxon-name-part-type="species" reg="valida">valida</tp:taxon-name-part></tp:taxon-name></italic>, no distoventral spur on uropod 1 was illustrated and the male gnathopod 2 possesses a smooth, uncrenulated merus (provided that the illustrated specimen is correctly interpreted as the hyperadult male, which may not be the case here, refer also to Suppl. material <xref ref-type="supplementary-material" rid="S14216845">2</xref> - Table S1). Conversely, the male was illustrated with uropod 3 article 2 straight and smooth, but bearing a small subtriangular distal projection and three robust setae, whereas in <italic><tp:taxon-name><tp:taxon-name-part taxon-name-part-type="genus" reg="Stenothoe">S.</tp:taxon-name-part> <tp:taxon-name-part taxon-name-part-type="species" reg="valida">valida</tp:taxon-name-part></tp:taxon-name></italic>, this article is entirely straight and lacks such a projection (see also Suppl. material <xref ref-type="supplementary-material" rid="S14216845">2</xref> - Table S1). These observations suggest that many of the morphological characters traditionally used to distinguish members of the <italic><tp:taxon-name><tp:taxon-name-part taxon-name-part-type="genus" reg="Stenothoe">S.</tp:taxon-name-part> <tp:taxon-name-part taxon-name-part-type="species" reg="valida">valida</tp:taxon-name-part></tp:taxon-name></italic> and <italic><tp:taxon-name><tp:taxon-name-part taxon-name-part-type="genus" reg="Stenothoe">S.</tp:taxon-name-part> <tp:taxon-name-part taxon-name-part-type="species" reg="gallensis">gallensis</tp:taxon-name-part></tp:taxon-name></italic> complexes may be unreliable for species delimitation. Consequently, species hypotheses within the <italic><tp:taxon-name><tp:taxon-name-part taxon-name-part-type="genus" reg="Stenothoe">S.</tp:taxon-name-part> <tp:taxon-name-part taxon-name-part-type="species" reg="valida">valida</tp:taxon-name-part></tp:taxon-name></italic>/<italic>gallensis</italic> complex will require molecular data to clarify species boundaries and resolve the taxonomy of the group.</p><p>Historical Mediterranean records of the species are presented in Fig. <xref ref-type="fig" rid="F14294620">15</xref>a and include records up to 2026. Although these records may represent different species, such as <italic><tp:taxon-name><tp:taxon-name-part taxon-name-part-type="genus" reg="Stenothoe">S.</tp:taxon-name-part> <tp:taxon-name-part taxon-name-part-type="species" reg="cattai">cattai</tp:taxon-name-part></tp:taxon-name></italic>, the earliest records originate from the eastern Mediterranean, including the Levantine and Aegean Seas (see also Suppl. material <xref ref-type="supplementary-material" rid="S14294619">4</xref>). For the updated global dataset (2015-2026) (Fig. <xref ref-type="fig" rid="F14294620">15</xref>b), most records are concentrated in the Levantine Sea and the Suez Canal, which may suggest the introduction pathway via the Suez Canal. Genetic evidence would be required to clarify the introduction pathway and dispersal patterns.</p></tp:treatment-sec><tp:treatment-sec><!--Section generated to contain objects referenced in tp:taxon-treatment.--><fig id="F14216822" position="float" orientation="portrait"><object-id xmlns:xlink="http://www.w3.org/1999/xlink" content-type="arpha" xlink:type="simple">B661FCFD-35DE-50BE-BCF5-FACA9848AF11</object-id><object-id xmlns:xlink="http://www.w3.org/1999/xlink" content-type="doi" xlink:type="simple">10.3897/BDJ.14.e199461.figure3</object-id><label>Figure 3.</label><caption><p><italic><tp:taxon-name><tp:taxon-name-part taxon-name-part-type="genus" reg="Stenothoe">Stenothoe</tp:taxon-name-part> <tp:taxon-name-part taxon-name-part-type="species" reg="gallensis">gallensis</tp:taxon-name-part></tp:taxon-name></italic> hyperadult male: <bold>(a)</bold> photograph of complete specimen; total curvilinear length: 6.73 mm; <bold>(b)</bold> linear drawing of detail of uropod 3.</p></caption><graphic xmlns:xlink="http://www.w3.org/1999/xlink" xlink:href="bdj-14-e199461-g003.png" position="float" id="oo_1635140.png" orientation="portrait" xlink:type="simple"><uri content-type="original_file" xlink:type="simple">https://binary.pensoft.net/fig/1635140</uri></graphic></fig><fig id="F14216826" position="float" orientation="portrait"><object-id xmlns:xlink="http://www.w3.org/1999/xlink" content-type="arpha" xlink:type="simple">54468B37-55B7-5278-B791-CF10663B2425</object-id><object-id xmlns:xlink="http://www.w3.org/1999/xlink" content-type="doi" xlink:type="simple">10.3897/BDJ.14.e199461.figure12</object-id><label>Figure 4.</label><caption><p><italic><tp:taxon-name><tp:taxon-name-part taxon-name-part-type="genus" reg="Stenothoe">Stenothoe</tp:taxon-name-part> <tp:taxon-name-part taxon-name-part-type="species" reg="gallensis">gallensis</tp:taxon-name-part></tp:taxon-name></italic>. Line drawings of a hyperadult male <bold>(a)</bold> and female <bold>(b)</bold> (total curvilinear length: male, 6.65 mm; female, 5.0 mm); <bold>(c)</bold> antennae 1 and 2 (A1, A2) of the hyperadult male; <bold>(d)</bold> antennae 1 and 2 (A1, A2) of the female.</p></caption><graphic xmlns:xlink="http://www.w3.org/1999/xlink" xlink:href="bdj-14-e199461-g004.png" position="float" id="oo_1695947.png" orientation="portrait" xlink:type="simple"><uri content-type="original_file" xlink:type="simple">https://binary.pensoft.net/fig/1695947</uri></graphic></fig><fig id="F14216838" position="float" orientation="portrait"><object-id xmlns:xlink="http://www.w3.org/1999/xlink" content-type="arpha" xlink:type="simple">F67BC4B0-9D2E-513C-AB6C-313061FCD78C</object-id><object-id xmlns:xlink="http://www.w3.org/1999/xlink" content-type="doi" xlink:type="simple">10.3897/BDJ.14.e199461.figure5</object-id><label>Figure 5.</label><caption><p>Mouthparts of <italic><tp:taxon-name><tp:taxon-name-part taxon-name-part-type="genus" reg="Stenothoe">Stenothoe</tp:taxon-name-part> <tp:taxon-name-part taxon-name-part-type="species" reg="gallensis">gallensis</tp:taxon-name-part></tp:taxon-name></italic>. <bold>a</bold> maxilliped; <bold>b</bold> inner plate of maxilliped (pointed by black arrow); <bold>c</bold> palp of maxilla I; <bold>d</bold> maxilla I and maxilla II; <bold>e</bold> upper lip and right and left mandibles.</p></caption><graphic xmlns:xlink="http://www.w3.org/1999/xlink" xlink:href="bdj-14-e199461-g005.png" position="float" id="oo_1635163.png" orientation="portrait" xlink:type="simple"><uri content-type="original_file" xlink:type="simple">https://binary.pensoft.net/fig/1635163</uri></graphic></fig><fig id="F14216840" position="float" orientation="portrait"><object-id xmlns:xlink="http://www.w3.org/1999/xlink" content-type="arpha" xlink:type="simple">074FBF1D-6FA4-5A61-B1DF-390BEDA708A9</object-id><object-id xmlns:xlink="http://www.w3.org/1999/xlink" content-type="doi" xlink:type="simple">10.3897/BDJ.14.e199461.figure5</object-id><label>Figure 6.</label><caption><p>Mouthparts of <italic><tp:taxon-name><tp:taxon-name-part taxon-name-part-type="genus" reg="Stenothoe">Stenothoe</tp:taxon-name-part> <tp:taxon-name-part taxon-name-part-type="species" reg="gallensis">gallensis</tp:taxon-name-part></tp:taxon-name></italic>: <bold>a</bold> maxilla II; <bold>b</bold> upper lip; <bold>c</bold> maxilla I; <bold>d</bold> left mandible; <bold>e</bold> right mandible; <bold>f</bold> maxilliped.</p></caption><graphic xmlns:xlink="http://www.w3.org/1999/xlink" xlink:href="bdj-14-e199461-g006.png" position="float" id="oo_1635165.png" orientation="portrait" xlink:type="simple"><uri content-type="original_file" xlink:type="simple">https://binary.pensoft.net/fig/1635165</uri></graphic></fig><fig id="F14216836" position="float" orientation="portrait"><object-id xmlns:xlink="http://www.w3.org/1999/xlink" content-type="arpha" xlink:type="simple">A6739D6F-FDA1-5DC2-9B92-52270E916173</object-id><object-id xmlns:xlink="http://www.w3.org/1999/xlink" content-type="doi" xlink:type="simple">10.3897/BDJ.14.e199461.figure3</object-id><label>Figure 7.</label><caption><p>Appendages of <italic><tp:taxon-name><tp:taxon-name-part taxon-name-part-type="genus" reg="Stenothoe">Stenothoe</tp:taxon-name-part> <tp:taxon-name-part taxon-name-part-type="species" reg="gallensis">gallensis</tp:taxon-name-part></tp:taxon-name></italic> (gnathopod 1, peraeopods 3 and 7): (I) photograph of gnathopods of the first pereopod (Gn1) of hyperadult male; (II) Line drawings of <italic><tp:taxon-name><tp:taxon-name-part taxon-name-part-type="genus" reg="Stenothoe">Stenothoe</tp:taxon-name-part> <tp:taxon-name-part taxon-name-part-type="species" reg="gallensis">gallensis</tp:taxon-name-part></tp:taxon-name></italic>: <bold>a</bold> male gnathopod 1; <bold>b</bold> female gnathopod 1; <bold>c</bold> male peraeopod 3; <bold>d</bold> male peraeopod 7.</p></caption><graphic xmlns:xlink="http://www.w3.org/1999/xlink" xlink:href="bdj-14-e199461-g007.png" position="float" id="oo_1635160.png" orientation="portrait" xlink:type="simple"><uri content-type="original_file" xlink:type="simple">https://binary.pensoft.net/fig/1635160</uri></graphic></fig><fig id="F14216828" position="float" orientation="portrait"><object-id xmlns:xlink="http://www.w3.org/1999/xlink" content-type="arpha" xlink:type="simple">89637777-CE25-54CE-A1FE-38C85F03B4D5</object-id><object-id xmlns:xlink="http://www.w3.org/1999/xlink" content-type="doi" xlink:type="simple">10.3897/BDJ.14.e199461.figure3</object-id><label>Figure 8.</label><caption><p>Gnathopod 2 of <italic><tp:taxon-name><tp:taxon-name-part taxon-name-part-type="genus" reg="Stenothoe">Stenothoe</tp:taxon-name-part> <tp:taxon-name-part taxon-name-part-type="species" reg="gallensis">gallensis</tp:taxon-name-part></tp:taxon-name></italic>: <bold>a, b</bold> hyperadult male; <bold>c</bold> female; <bold>d</bold> younger male (subadult). Scale bar = length of palmar margin of Gn2.</p></caption><graphic xmlns:xlink="http://www.w3.org/1999/xlink" xlink:href="bdj-14-e199461-g008.png" position="float" id="oo_1698807.png" orientation="portrait" xlink:type="simple"><uri content-type="original_file" xlink:type="simple">https://binary.pensoft.net/fig/1698807</uri></graphic></fig><supplementary-material xmlns:xlink="http://www.w3.org/1999/xlink" id="S14216844" orientation="portrait" position="float" xlink:type="simple"><object-id content-type="arpha" xlink:type="simple">97F5E629-3105-55AE-8B19-F968C5CAFD82</object-id><object-id content-type="doi" xlink:type="simple">10.3897/BDJ.14.e199461.suppl1</object-id><label>Supplementary material 1</label><caption><p>Figs S1, S2, S3</p></caption><statement content-type="dataType"><label>Data type</label><p>images</p></statement><statement content-type="notes"><label>Brief description</label><p>Supplementary material - Figs S1, S2, S3 <italic><tp:taxon-name><tp:taxon-name-part taxon-name-part-type="genus" reg="Stenothoe">Stenothoe</tp:taxon-name-part> <tp:taxon-name-part taxon-name-part-type="species" reg="gallensis">gallensis</tp:taxon-name-part></tp:taxon-name></italic>.</p></statement><p>File: oo_1702148.docx</p><media xlink:href="bdj-14-e199461-s001.docx" mimetype="Microsoft Word Document" mime-subtype="docx" position="float" orientation="portrait" xlink:type="simple"><uri content-type="original_file" xlink:type="simple">https://binary.pensoft.net/file/1702148</uri></media><attrib specific-use="authors">Maria Lampa, Nafsika Papageorgiou, Dimitra Chatzivasileiou, Panagiotis D. Dimitriou, Stefania M. Manolaki, Ioannis Karakassis, Chatzigeorgiou Giorgos, Wanda Plaiti</attrib></supplementary-material><fig id="F14216830" position="float" orientation="portrait"><object-id xmlns:xlink="http://www.w3.org/1999/xlink" content-type="arpha" xlink:type="simple">A8D82A1E-D1AB-5169-B347-EAE8E5D65C8B</object-id><object-id xmlns:xlink="http://www.w3.org/1999/xlink" content-type="doi" xlink:type="simple">10.3897/BDJ.14.e199461.figure3</object-id><label>Figure 9.</label><caption><p><italic><tp:taxon-name><tp:taxon-name-part taxon-name-part-type="genus" reg="Stenothoe">Stenothoe</tp:taxon-name-part> <tp:taxon-name-part taxon-name-part-type="species" reg="gallensis">gallensis</tp:taxon-name-part></tp:taxon-name></italic>, line drawings of telson and uropods 1-3 of the hyperadult male (telson with three and four robust setae on each side of the proximal margin, peduncle of uropod 3 with two marginal robust setae and uropod 1 with distoventral spur).</p></caption><graphic xmlns:xlink="http://www.w3.org/1999/xlink" xlink:href="bdj-14-e199461-g009.png" position="float" id="oo_1635145.png" orientation="portrait" xlink:type="simple"><uri content-type="original_file" xlink:type="simple">https://binary.pensoft.net/fig/1635145</uri></graphic></fig><fig id="F14216834" position="float" orientation="portrait"><object-id xmlns:xlink="http://www.w3.org/1999/xlink" content-type="arpha" xlink:type="simple">28229AB0-B080-56E2-B2D4-A0280D3C50E7</object-id><object-id xmlns:xlink="http://www.w3.org/1999/xlink" content-type="doi" xlink:type="simple">10.3897/BDJ.14.e199461.figure5</object-id><label>Figure 10.</label><caption><p><italic><tp:taxon-name><tp:taxon-name-part taxon-name-part-type="genus" reg="Stenothoe">Stenothoe</tp:taxon-name-part> <tp:taxon-name-part taxon-name-part-type="species" reg="gallensis">gallensis</tp:taxon-name-part></tp:taxon-name></italic>, shape of telson and armature of uropod 3 of a hyperadult male specimen. Telson with four robust setae on one side and peduncle of uropod 3 with four robust setae.</p></caption><graphic xmlns:xlink="http://www.w3.org/1999/xlink" xlink:href="bdj-14-e199461-g010.png" position="float" id="oo_1635161.png" orientation="portrait" xlink:type="simple"><uri content-type="original_file" xlink:type="simple">https://binary.pensoft.net/fig/1635161</uri></graphic></fig><fig id="F14216832" position="float" orientation="portrait"><object-id xmlns:xlink="http://www.w3.org/1999/xlink" content-type="arpha" xlink:type="simple">5C26C525-6ABC-5905-A456-F8BCC8A87104</object-id><object-id xmlns:xlink="http://www.w3.org/1999/xlink" content-type="doi" xlink:type="simple">10.3897/BDJ.14.e199461.figure3</object-id><label>Figure 11.</label><caption><p><italic><tp:taxon-name><tp:taxon-name-part taxon-name-part-type="genus" reg="Stenothoe">Stenothoe</tp:taxon-name-part> <tp:taxon-name-part taxon-name-part-type="species" reg="gallensis">gallensis</tp:taxon-name-part></tp:taxon-name></italic>, detail of the crenulations on second article of a hyperadult male uropod 3.</p></caption><graphic xmlns:xlink="http://www.w3.org/1999/xlink" xlink:href="bdj-14-e199461-g011.png" position="float" id="oo_1635151.png" orientation="portrait" xlink:type="simple"><uri content-type="original_file" xlink:type="simple">https://binary.pensoft.net/fig/1635151</uri></graphic></fig><fig id="F14216842" position="float" orientation="portrait"><object-id xmlns:xlink="http://www.w3.org/1999/xlink" content-type="arpha" xlink:type="simple">4F5AEC33-BA44-5AF2-B7DF-2F21647E7940</object-id><object-id xmlns:xlink="http://www.w3.org/1999/xlink" content-type="doi" xlink:type="simple">10.3897/BDJ.14.e199461.figure5</object-id><label>Figure 12.</label><caption><p><italic><tp:taxon-name><tp:taxon-name-part taxon-name-part-type="genus" reg="Stenothoe">Stenothoe</tp:taxon-name-part> <tp:taxon-name-part taxon-name-part-type="species" reg="gallensis">gallensis</tp:taxon-name-part></tp:taxon-name></italic>, line drawings of telson and uropods 1-3 of the female (telson with three and four robust setae on each side of the proximal margin, peduncle of uropod 3 with two marginal robust setae and uropod 1 with distoventral spur).</p></caption><graphic xmlns:xlink="http://www.w3.org/1999/xlink" xlink:href="bdj-14-e199461-g012.png" position="float" id="oo_1635166.png" orientation="portrait" xlink:type="simple"><uri content-type="original_file" xlink:type="simple">https://binary.pensoft.net/fig/1635166</uri></graphic></fig><table-wrap id="T14216814" position="float" orientation="portrait"><label>Table 1.</label><caption><p>Spearman rank correlations between morphometric variable pairs for male and female individuals of the <italic><tp:taxon-name><tp:taxon-name-part taxon-name-part-type="genus" reg="Stenothoe">Stenothoe</tp:taxon-name-part></tp:taxon-name></italic> specimens. Abbreviations are defined as follows: total length (TL); curvilinear dorsal body length (BL); curvilinear length of antennae (AL); body width (BW); gnathopod 2 propodus length (Gn2L); gnathopod 2 propodus width (Gn2W); gnathopod 2 dactylus length (dGn2L); length of setae on the of palmar margin of gnathopod 2 (sGn2L); and length of setae on inner margin of gnathopod 2 dactylus (dsGn2L).</p></caption><table rules="all"><tbody><tr><td rowspan="1" colspan="1"/><td rowspan="1" colspan="2">
              <bold>Spearman's rank correlation coefficient ( rho)</bold>
            </td></tr><tr><td rowspan="1" colspan="1">
              <bold>Morphometric variables compared</bold>
            </td><td rowspan="1" colspan="1">
              <bold>male</bold>
            </td><td rowspan="1" colspan="1">
              <bold>female</bold>
            </td></tr><tr><td rowspan="1" colspan="1">TL vs. Telson robust setae</td><td rowspan="1" colspan="1">0.55*</td><td rowspan="1" colspan="1">0.69*</td></tr><tr><td rowspan="1" colspan="1">TL vs. U3 unpaired marginal robust setae</td><td rowspan="1" colspan="1">0.61*</td><td rowspan="1" colspan="1">0.60*</td></tr><tr><td rowspan="1" colspan="1">BL vs. AL</td><td rowspan="1" colspan="1">0.80*</td><td rowspan="1" colspan="1">0.67*</td></tr><tr><td rowspan="1" colspan="1">BL vs. BW</td><td rowspan="1" colspan="1">0.83*</td><td rowspan="1" colspan="1">0.79*</td></tr><tr><td rowspan="1" colspan="1">TL vs. Gn2L</td><td rowspan="1" colspan="1">0.76*</td><td rowspan="1" colspan="1">0.40*</td></tr><tr><td rowspan="1" colspan="1">TL vs. dGn2L</td><td rowspan="1" colspan="1">0.71*</td><td rowspan="1" colspan="1">0.63*</td></tr><tr><td rowspan="1" colspan="1">Gn2L vs. dGn2L</td><td rowspan="1" colspan="1">0.96*</td><td rowspan="1" colspan="1">0.81*</td></tr><tr><td rowspan="1" colspan="1">TL vs. Gn2W</td><td rowspan="1" colspan="1">0.68*</td><td rowspan="1" colspan="1">0.62*</td></tr><tr><td rowspan="1" colspan="1">Gn2L vs. Gn2W</td><td rowspan="1" colspan="1">0.93*</td><td rowspan="1" colspan="1">0.85*</td></tr><tr><td rowspan="1" colspan="1">sGn2L vs. Gn2L</td><td rowspan="1" colspan="1">0.78*</td><td rowspan="1" colspan="1">0.37*</td></tr><tr><td rowspan="1" colspan="1">TL vs. sGn2L</td><td rowspan="1" colspan="1">0.70*</td><td rowspan="1" colspan="1">0.26</td></tr><tr><td rowspan="1" colspan="1">*p-value &lt; 0.05</td><td rowspan="1" colspan="1"/><td rowspan="1" colspan="1"/></tr></tbody></table></table-wrap><fig id="F14216848" position="float" orientation="portrait"><object-id xmlns:xlink="http://www.w3.org/1999/xlink" content-type="arpha" xlink:type="simple">053ED181-04AC-5FB2-9015-AF8042EAAC1B</object-id><object-id xmlns:xlink="http://www.w3.org/1999/xlink" content-type="doi" xlink:type="simple">10.3897/BDJ.14.e199461.figure5</object-id><label>Figure 13.</label><caption><p>Scatter plots for visualisation of allometric relationships of male Gn2 propodus (Gn2L) and dactylus (dGn2L) length with total body length (TL), between propodus and dactylus and between width (Gn2W) and length (Gn2L) of propodus.</p></caption><graphic xmlns:xlink="http://www.w3.org/1999/xlink" xlink:href="bdj-14-e199461-g013.png" position="float" id="oo_1691652.png" orientation="portrait" xlink:type="simple"><uri content-type="original_file" xlink:type="simple">https://binary.pensoft.net/fig/1691652</uri></graphic></fig><table-wrap id="T14216815" position="float" orientation="portrait"><label>Table 2.</label><caption><p>Results of the Mann-Whitney U test for the different morphometric variables between different maturity stages (hyperadults and younger individuals). Abbreviations are defined as follows: total length (TL); curvilinear dorsal body length (BL); curvilinear length of antennae (AL); body width (BW); gnathopod 2 propodus length (Gn2L); gnathopod 2 propodus width (Gn2W); gnathopod 2 dactylus length (dGn2L); length of setae on the of palmar margin of gnathopod 2 (sGn2L); and length of setae on inner margin of gnathopod 2 dactylus (dsGn2L).</p></caption><table rules="all"><tbody><tr><td rowspan="1" colspan="1">
              <bold>Morphometric variable</bold>
            </td><td rowspan="1" colspan="1">
              <bold>U</bold>
            </td><td rowspan="1" colspan="1">
              <bold>p-value</bold>
            </td></tr><tr><td rowspan="1" colspan="1">TL</td><td rowspan="1" colspan="1">576</td><td rowspan="1" colspan="1">9.989 × 10⁻⁸ *</td></tr><tr><td rowspan="1" colspan="1">BL</td><td rowspan="1" colspan="1">554</td><td rowspan="1" colspan="1">7.94 × 10⁻⁸*</td></tr><tr><td rowspan="1" colspan="1">AL</td><td rowspan="1" colspan="1">578</td><td rowspan="1" colspan="1">1.045 × 10⁻⁹*</td></tr><tr><td rowspan="1" colspan="1">BW</td><td rowspan="1" colspan="1">525.5</td><td rowspan="1" colspan="1">1.462 × 10⁻⁵*</td></tr><tr><td rowspan="1" colspan="1">Gn2L</td><td rowspan="1" colspan="1">579</td><td rowspan="1" colspan="1">7.198 × 10⁻⁸*</td></tr><tr><td rowspan="1" colspan="1">Gn2W</td><td rowspan="1" colspan="1">566</td><td rowspan="1" colspan="1">2.884 × 10⁻⁷*</td></tr><tr><td rowspan="1" colspan="1">dGn2L</td><td rowspan="1" colspan="1">584</td><td rowspan="1" colspan="1">4.151 × 10⁻⁸*</td></tr><tr><td rowspan="1" colspan="1">sGn2L</td><td rowspan="1" colspan="1">512.5</td><td rowspan="1" colspan="1">4.511 × 10⁻⁵*</td></tr><tr><td rowspan="1" colspan="1">Telson robust setae</td><td rowspan="1" colspan="1">436</td><td rowspan="1" colspan="1">0.0039*</td></tr><tr><td rowspan="1" colspan="1">U3 peduncle unpaired marginal robust setae</td><td rowspan="1" colspan="1">503.5</td><td rowspan="1" colspan="1">1.594 × 10⁻⁵*</td></tr><tr><td rowspan="1" colspan="1">*p-value &lt; 0.05</td><td rowspan="1" colspan="1"/><td rowspan="1" colspan="1"/></tr></tbody></table></table-wrap><fig id="F14216850" position="float" orientation="portrait"><object-id xmlns:xlink="http://www.w3.org/1999/xlink" content-type="arpha" xlink:type="simple">7D6162F5-BC37-59AB-A409-602DC6EDFBBF</object-id><object-id xmlns:xlink="http://www.w3.org/1999/xlink" content-type="doi" xlink:type="simple">10.3897/BDJ.14.e199461.figure3</object-id><label>Figure 14.</label><caption><p>Principal Component Analysis (PCA) of morphometric variables between the different maturity stages and sexes (hyperadult males, younger male individuals, females).</p></caption><graphic xmlns:xlink="http://www.w3.org/1999/xlink" xlink:href="bdj-14-e199461-g014.jpg" position="float" id="oo_1705110.jpg" orientation="portrait" xlink:type="simple"><uri content-type="original_file" xlink:type="simple">https://binary.pensoft.net/fig/1705110</uri></graphic></fig><supplementary-material xmlns:xlink="http://www.w3.org/1999/xlink" id="S14216845" orientation="portrait" position="float" xlink:type="simple"><object-id content-type="arpha" xlink:type="simple">7C31A0F6-6CBC-5AD5-BCF3-4065DDFE34D0</object-id><object-id content-type="doi" xlink:type="simple">10.3897/BDJ.14.e199461.suppl2</object-id><label>Supplementary material 2</label><caption><p>Table S1</p></caption><statement content-type="dataType"><label>Data type</label><p>Excel spreadsheet with comparative table of diagnostic characters (morphological)</p></statement><statement content-type="notes"><label>Brief description</label><p>Comparative table of diagnostic characters for the species currently recognised within the <italic><tp:taxon-name><tp:taxon-name-part taxon-name-part-type="genus" reg="Stenothoe">Stenothoe</tp:taxon-name-part> <tp:taxon-name-part taxon-name-part-type="species" reg="gallensis">gallensis</tp:taxon-name-part></tp:taxon-name></italic> complex (including <italic><tp:taxon-name><tp:taxon-name-part taxon-name-part-type="genus" reg="Stenothoe">Stenothoe</tp:taxon-name-part> <tp:taxon-name-part taxon-name-part-type="species" reg="lowryi">lowryi</tp:taxon-name-part></tp:taxon-name></italic> and, provisionally, <italic><tp:taxon-name><tp:taxon-name-part taxon-name-part-type="genus" reg="Stenothoe">Stenothoe</tp:taxon-name-part> <tp:taxon-name-part taxon-name-part-type="species" reg="ogumi">ogumi</tp:taxon-name-part></tp:taxon-name></italic>) In quotation marks is the description as written by the author, spines = robust setae. Characters and descriptions highlighted in bold indicate features requiring particular attention, as potentially important diagnostic differences.</p></statement><p>File: oo_1698785.xlsx</p><media xlink:href="bdj-14-e199461-s002.xlsx" mimetype="Microsoft Excel Document" mime-subtype="xlsx" position="float" orientation="portrait" xlink:type="simple"><uri content-type="original_file" xlink:type="simple">https://binary.pensoft.net/file/1698785</uri></media><attrib specific-use="authors">Maria Lampa, Nafsika Papageorgiou, Dimitra Chatzivasileiou, Panagiotis D. Dimitriou, Stefania M. Manolaki, Ioannis Karakassis, Chatzigeorgiou Giorgos, Wanda Plaiti</attrib></supplementary-material><fig id="F14294620" position="float" orientation="portrait"><object-id xmlns:xlink="http://www.w3.org/1999/xlink" content-type="arpha" xlink:type="simple">D8175385-5A38-573D-8841-974BCCC35FD4</object-id><object-id xmlns:xlink="http://www.w3.org/1999/xlink" content-type="doi" xlink:type="simple">10.3897/BDJ.14.e199461.figure3</object-id><label>Figure 15.</label><caption><p>Maps showing (a) Mediterranean records of <italic><tp:taxon-name><tp:taxon-name-part taxon-name-part-type="genus" reg="Stenothoe">Stenothoe</tp:taxon-name-part> <tp:taxon-name-part taxon-name-part-type="species" reg="gallensis">gallensis</tp:taxon-name-part></tp:taxon-name></italic> Walker, 1904 and (b) Mediterranean and global records of <italic><tp:taxon-name><tp:taxon-name-part taxon-name-part-type="genus" reg="Stenothoe">Stenothoe</tp:taxon-name-part> <tp:taxon-name-part taxon-name-part-type="species" reg="gallensis">gallensis</tp:taxon-name-part></tp:taxon-name></italic> Walker, 1904 from 2015-2026, following the revision by Krapp-Schickel (2015).</p></caption><graphic xmlns:xlink="http://www.w3.org/1999/xlink" xlink:href="bdj-14-e199461-g015.jpg" position="float" id="oo_1695642.jpg" orientation="portrait" xlink:type="simple"><uri content-type="original_file" xlink:type="simple">https://binary.pensoft.net/fig/1695642</uri></graphic></fig><supplementary-material xmlns:xlink="http://www.w3.org/1999/xlink" id="S14294619" orientation="portrait" position="float" xlink:type="simple"><object-id content-type="arpha" xlink:type="simple">5385F965-0389-5085-A5BF-3A8AA4E5C9D4</object-id><object-id content-type="doi" xlink:type="simple">10.3897/BDJ.14.e199461.suppl4</object-id><label>Supplementary material 4</label><caption><p>Table S3, S4</p></caption><statement content-type="dataType"><label>Data type</label><p>literature and GBIF records</p></statement><statement content-type="notes"><label>Brief description</label><p>Supplementary material Table S4: Mediterranean records of <italic><tp:taxon-name><tp:taxon-name-part taxon-name-part-type="genus" reg="Stenothoe">Stenothoe</tp:taxon-name-part> <tp:taxon-name-part taxon-name-part-type="species" reg="gallensis">gallensis</tp:taxon-name-part></tp:taxon-name></italic> Walker, 1904 compiled from literature and GBIF.org. Supplementary material Table S5: Worldwide records of <italic><tp:taxon-name><tp:taxon-name-part taxon-name-part-type="genus" reg="Stenothoe">Stenothoe</tp:taxon-name-part> <tp:taxon-name-part taxon-name-part-type="species" reg="gallensis">gallensis</tp:taxon-name-part></tp:taxon-name></italic> Walker, 1904 from 2015-2026, following the revision by Krapp-Schickel (2015), compiled from literature and GBIF.org.</p></statement><p>File: oo_1702149.xlsx</p><media xlink:href="bdj-14-e199461-s004.xlsx" mimetype="Microsoft Excel Document" mime-subtype="xlsx" position="float" orientation="portrait" xlink:type="simple"><uri content-type="original_file" xlink:type="simple">https://binary.pensoft.net/file/1702149</uri></media><attrib specific-use="authors">Maria Lampa, Nafsika Papageorgiou, Dimitra Chatzivasileiou, Panagiotis D. Dimitriou, Stefania M. Manolaki, Ioannis Karakassis, Chatzigeorgiou Giorgos, Wanda Plaiti</attrib></supplementary-material></tp:treatment-sec><ref-list><ref id="B14216920"><element-citation xmlns:xlink="http://www.w3.org/1999/xlink" publication-type="article" xlink:type="simple"><person-group person-group-type="author"><name name-style="western"><surname>Salman</surname><given-names>S. D.</given-names></name></person-group><year>1985</year><article-title><italic><tp:taxon-name><tp:taxon-name-part taxon-name-part-type="genus" reg="Stenothoe">Stenothoe</tp:taxon-name-part> <tp:taxon-name-part taxon-name-part-type="species" reg="irakiensis">irakiensis</tp:taxon-name-part></tp:taxon-name></italic>, a new species of stenothoid amphipod from the Arabian Gulf</article-title><source>Crustaceana</source><volume>49</volume><issue>1-3</issue><fpage>244</fpage><lpage>250</lpage><uri xlink:type="simple">https://brill.com/view/journals/cr/49/1-3/article-p244_44.xml</uri><pub-id pub-id-type="doi">10.1163/156854085x00567</pub-id></element-citation></ref><ref id="B14217052"><element-citation xmlns:xlink="http://www.w3.org/1999/xlink" publication-type="article" xlink:type="simple"><person-group person-group-type="author"><name name-style="western"><surname>Krapp-Schickel</surname><given-names>Traudl</given-names></name></person-group><year>2015</year><article-title>Minute but constant morphological differences within members of <tp:taxon-name><tp:taxon-name-part taxon-name-part-type="family" reg="Stenothoidae">Stenothoidae</tp:taxon-name-part></tp:taxon-name>: the <italic><tp:taxon-name><tp:taxon-name-part taxon-name-part-type="genus" reg="Stenothoe">Stenothoe</tp:taxon-name-part> <tp:taxon-name-part taxon-name-part-type="species" reg="gallensis">gallensis</tp:taxon-name-part></tp:taxon-name></italic> group with four new members, keys to <italic><tp:taxon-name><tp:taxon-name-part taxon-name-part-type="genus" reg="Stenothoe">Stenothoe</tp:taxon-name-part></tp:taxon-name></italic> worldwide, a new species of <italic><tp:taxon-name><tp:taxon-name-part taxon-name-part-type="genus" reg="Parametopa">Parametopa</tp:taxon-name-part></tp:taxon-name></italic> and <italic><tp:taxon-name><tp:taxon-name-part taxon-name-part-type="genus" reg="Sudanea">Sudanea</tp:taxon-name-part></tp:taxon-name></italic> n. gen. (<tp:taxon-name><tp:taxon-name-part taxon-name-part-type="subphylum" reg="Crustacea">Crustacea</tp:taxon-name-part></tp:taxon-name>: <tp:taxon-name><tp:taxon-name-part taxon-name-part-type="order" reg="Amphipoda">Amphipoda</tp:taxon-name-part></tp:taxon-name>)</article-title><source>Journal of Natural History</source><volume>49</volume><issue>37-38</issue><fpage>2309</fpage><lpage>2377</lpage><uri xlink:type="simple">http://www.tandfonline.com/doi/full/10.1080/00222933.2015.1021873</uri><pub-id pub-id-type="doi">10.1080/00222933.2015.1021873</pub-id></element-citation></ref><ref id="B14216912"><element-citation xmlns:xlink="http://www.w3.org/1999/xlink" publication-type="other" xlink:type="simple"><person-group person-group-type="author"><name name-style="western"><surname>Walker</surname><given-names>A. O.</given-names></name></person-group><year>1904</year><article-title>Report to the Government of Ceylon on the Pearl Oyster Fisheries of the Gulf of Manaar, with supplementary reports upon the marine biology of Ceylon. Part II. The Royal Society, London</article-title></element-citation></ref><ref id="B14217782"><element-citation xmlns:xlink="http://www.w3.org/1999/xlink" publication-type="article" xlink:type="simple"><person-group person-group-type="author"><name name-style="western"><surname>Bate</surname><given-names>C. Spence</given-names></name></person-group><year>1857</year><article-title>XII.—A synopsis of the British Edriophthalmous <tp:taxon-name><tp:taxon-name-part taxon-name-part-type="subphylum" reg="Crustacea">Crustacea</tp:taxon-name-part></tp:taxon-name>—Part. I. <tp:taxon-name><tp:taxon-name-part taxon-name-part-type="order" reg="Amphipoda">Amphipoda</tp:taxon-name-part></tp:taxon-name></article-title><source>Annals and Magazine of Natural History</source><volume>19</volume><issue>110</issue><fpage>135</fpage><lpage>152</lpage><pub-id pub-id-type="doi">10.1080/00222935708697715</pub-id></element-citation></ref><ref id="B14217252"><element-citation xmlns:xlink="http://www.w3.org/1999/xlink" publication-type="book" xlink:type="simple"><person-group person-group-type="author"><name name-style="western"><surname>Sars</surname><given-names>G. O.</given-names></name></person-group><year>1895</year><source>An account of the <tp:taxon-name><tp:taxon-name-part taxon-name-part-type="subphylum" reg="Crustacea">Crustacea</tp:taxon-name-part></tp:taxon-name> of Norway, with short descriptions and figures of all the species</source><publisher-name>A. Cammermeyer</publisher-name><publisher-loc>Christiania</publisher-loc><uri xlink:type="simple">https://www.biodiversitylibrary.org/bibliography/1164</uri></element-citation></ref><ref id="B14217120"><element-citation xmlns:xlink="http://www.w3.org/1999/xlink" publication-type="book" xlink:type="simple"><person-group person-group-type="author"><name name-style="western"><surname>Lecroy</surname><given-names>Sara</given-names></name></person-group><year>2011</year><source>An Illustrated Identification Guide to the Nearshore Marine and Estuarine Gammaridean <tp:taxon-name><tp:taxon-name-part taxon-name-part-type="order" reg="Amphipoda">Amphipoda</tp:taxon-name-part></tp:taxon-name> of Florida. Volume 5. Families <tp:taxon-name><tp:taxon-name-part taxon-name-part-type="family" reg="Leucothoidae">Leucothoidae</tp:taxon-name-part></tp:taxon-name>, <tp:taxon-name><tp:taxon-name-part taxon-name-part-type="family" reg="Liljeborgiidae">Liljeborgiidae</tp:taxon-name-part></tp:taxon-name>, <tp:taxon-name><tp:taxon-name-part taxon-name-part-type="family" reg="Neomegamphopidae">Neomegamphopidae</tp:taxon-name-part></tp:taxon-name>, <tp:taxon-name><tp:taxon-name-part taxon-name-part-type="family" reg="Ochlesidae">Ochlesidae</tp:taxon-name-part></tp:taxon-name>, <tp:taxon-name><tp:taxon-name-part taxon-name-part-type="family" reg="Phliantidae">Phliantidae</tp:taxon-name-part></tp:taxon-name>, <tp:taxon-name><tp:taxon-name-part taxon-name-part-type="family" reg="Phoxocephalidae">Phoxocephalidae</tp:taxon-name-part></tp:taxon-name>, <tp:taxon-name><tp:taxon-name-part taxon-name-part-type="family" reg="Platyischnopidae">Platyischnopidae</tp:taxon-name-part></tp:taxon-name>, <tp:taxon-name><tp:taxon-name-part taxon-name-part-type="family" reg="Pleustidae">Pleustidae</tp:taxon-name-part></tp:taxon-name>, <tp:taxon-name><tp:taxon-name-part taxon-name-part-type="family" reg="Podoceridae">Podoceridae</tp:taxon-name-part></tp:taxon-name>, <tp:taxon-name><tp:taxon-name-part taxon-name-part-type="family" reg="Pontoporeiidae">Pontoporeiidae</tp:taxon-name-part></tp:taxon-name>, <tp:taxon-name><tp:taxon-name-part taxon-name-part-type="family" reg="Sebidae">Sebidae</tp:taxon-name-part></tp:taxon-name>, <tp:taxon-name><tp:taxon-name-part taxon-name-part-type="family" reg="Stenothoidae">Stenothoidae</tp:taxon-name-part></tp:taxon-name>, <tp:taxon-name><tp:taxon-name-part taxon-name-part-type="family" reg="Synopiidae">Synopiidae</tp:taxon-name-part></tp:taxon-name> and <tp:taxon-name><tp:taxon-name-part taxon-name-part-type="family" reg="Talitridae">Talitridae</tp:taxon-name-part></tp:taxon-name>.</source><publisher-name>Florida Department of Environmental Protection</publisher-name></element-citation></ref><ref id="B14217145"><element-citation xmlns:xlink="http://www.w3.org/1999/xlink" publication-type="article" xlink:type="simple"><person-group person-group-type="author"><name name-style="western"><surname>Monod</surname><given-names>T.</given-names></name></person-group><year>1937</year><article-title>Missions A. Gruvel dans le canal de Suez I. Crustacés.</article-title><source>Mémoires présentés l’Institut d’Egypte</source><volume>34: 1–19</volume></element-citation></ref><ref id="B14217154"><element-citation xmlns:xlink="http://www.w3.org/1999/xlink" publication-type="article" xlink:type="simple"><person-group person-group-type="author"><name name-style="western"><surname>Nayar</surname><given-names>K. N.</given-names></name></person-group><year>1959</year><article-title>The <tp:taxon-name><tp:taxon-name-part taxon-name-part-type="order" reg="Amphipoda">Amphipoda</tp:taxon-name-part></tp:taxon-name> of the Madras coast.</article-title><source>Bulletin of the Madras Government Museum, Natural History Section</source><volume>6(3): 1–59</volume></element-citation></ref><ref id="B14217163"><element-citation xmlns:xlink="http://www.w3.org/1999/xlink" publication-type="article" xlink:type="simple"><person-group person-group-type="author"><name name-style="western"><surname>Ledoyer</surname><given-names>M.</given-names></name></person-group><year>1986</year><article-title>Crustacés Amphipodes Gammariens. Familles des <tp:taxon-name><tp:taxon-name-part taxon-name-part-type="family" reg="Haustoriidae">Haustoriidae</tp:taxon-name-part></tp:taxon-name> à <tp:taxon-name><tp:taxon-name-part taxon-name-part-type="family" reg="Vitjazianidae">Vitjazianidae</tp:taxon-name-part></tp:taxon-name>.</article-title><source>Faune de Madagascar</source><volume>59(2): 599–1112</volume></element-citation></ref><ref id="B14217172"><element-citation xmlns:xlink="http://www.w3.org/1999/xlink" publication-type="article" xlink:type="simple"><person-group person-group-type="author"><name name-style="western"><surname>Reid</surname><given-names>D. M.</given-names></name></person-group><year>1951</year><article-title>Report on the <tp:taxon-name><tp:taxon-name-part taxon-name-part-type="order" reg="Amphipoda">Amphipoda</tp:taxon-name-part></tp:taxon-name> (<tp:taxon-name><tp:taxon-name-part taxon-name-part-type="suborder" reg="Gammaridea">Gammaridea</tp:taxon-name-part></tp:taxon-name> &amp; <tp:taxon-name><tp:taxon-name-part taxon-name-part-type="suborder" reg="Caprellidea">Caprellidea</tp:taxon-name-part></tp:taxon-name>) of the coast of tropical west Africa</article-title><source>Atlantide Report</source><volume>2: 189–291</volume></element-citation></ref><ref id="B14217189"><element-citation xmlns:xlink="http://www.w3.org/1999/xlink" publication-type="article" xlink:type="simple"><person-group person-group-type="author"><name name-style="western"><surname>Ren</surname><given-names>X.</given-names></name></person-group><year>1992</year><article-title>Studies on the <tp:taxon-name><tp:taxon-name-part taxon-name-part-type="suborder" reg="Gammaridea">Gammaridea</tp:taxon-name-part></tp:taxon-name> (<tp:taxon-name><tp:taxon-name-part taxon-name-part-type="subphylum" reg="Crustacea">Crustacea</tp:taxon-name-part></tp:taxon-name>: <tp:taxon-name><tp:taxon-name-part taxon-name-part-type="order" reg="Amphipoda">Amphipoda</tp:taxon-name-part></tp:taxon-name>) from Jiaozhou Bay (Yellow Sea).</article-title><source>Transactions of the Chinese Crustaceans Society</source><volume>3, 214-317</volume></element-citation></ref><ref id="B14217181"><element-citation xmlns:xlink="http://www.w3.org/1999/xlink" publication-type="book" xlink:type="simple"><person-group person-group-type="author"><name name-style="western"><surname>Ren</surname><given-names>Xianqiu</given-names></name><name name-style="western"><surname>Sha</surname><given-names>Zhongli</given-names></name></person-group><year>2015</year><source>Benthic <tp:taxon-name><tp:taxon-name-part taxon-name-part-type="order" reg="Amphipoda">Amphipoda</tp:taxon-name-part></tp:taxon-name> (<tp:taxon-name><tp:taxon-name-part taxon-name-part-type="subphylum" reg="Crustacea">Crustacea</tp:taxon-name-part></tp:taxon-name>) of the Yellow Sea</source><publisher-name>Science Press</publisher-name><isbn>978-7-03-045615-1</isbn></element-citation></ref><ref id="B14217021"><element-citation xmlns:xlink="http://www.w3.org/1999/xlink" publication-type="article" xlink:type="simple"><person-group person-group-type="author"><name name-style="western"><surname>Azman</surname><given-names>Abdul Rahim</given-names></name></person-group><year>2023</year><article-title>Description of <italic><tp:taxon-name><tp:taxon-name-part taxon-name-part-type="genus" reg="Stenothoe">Stenothoe</tp:taxon-name-part> <tp:taxon-name-part taxon-name-part-type="species" reg="lowryi">lowryi</tp:taxon-name-part></tp:taxon-name></italic> sp. nov. (<tp:taxon-name><tp:taxon-name-part taxon-name-part-type="subphylum" reg="Crustacea">Crustacea</tp:taxon-name-part></tp:taxon-name>: <tp:taxon-name><tp:taxon-name-part taxon-name-part-type="order" reg="Amphipoda">Amphipoda</tp:taxon-name-part></tp:taxon-name>: <tp:taxon-name><tp:taxon-name-part taxon-name-part-type="family" reg="Stenothoidae">Stenothoidae</tp:taxon-name-part></tp:taxon-name>), from the Straits of Malacca, Malaysia</article-title><source>Records of the Australian Museum</source><volume>75</volume><issue>4</issue><fpage>371</fpage><lpage>379</lpage><uri xlink:type="simple">https://journals.australian.museum/azman-2023-rec-aust-mus-754-371379/</uri><pub-id pub-id-type="doi">10.3853/j.2201-4349.75.2023.1878</pub-id></element-citation></ref><ref id="B14217792"><element-citation xmlns:xlink="http://www.w3.org/1999/xlink" publication-type="chapter" xlink:type="simple"><person-group person-group-type="author"><name name-style="western"><surname>Shoemaker</surname><given-names>C. R.</given-names></name></person-group><year>1935</year><chapter-title>The amphipods of Porto Rico and the Virgin Islands</chapter-title><person-group person-group-type="editor"><anonymous/></person-group><source>Scientific Survey of Porto Rico and the Virgin Islands (New York Academy of Sciences)</source><volume>15</volume><size units="page">229-262</size></element-citation></ref><ref id="B14217070"><element-citation xmlns:xlink="http://www.w3.org/1999/xlink" publication-type="article" xlink:type="simple"><person-group person-group-type="author"><name name-style="western"><surname>Chevreux</surname><given-names>E.</given-names></name></person-group><year>1907</year><article-title>Diagnoses d’amphipodes nouveaux recueillis dans les possessions françaises de l’Océanie, par M. L. Seurat, Directeur du laboratoire de recherches biologiques de Rikitea</article-title><source>Bulletin du Museum national d'Histoire naturelle</source><volume>13(6): 412-417</volume></element-citation></ref><ref id="B14217295"><element-citation xmlns:xlink="http://www.w3.org/1999/xlink" publication-type="article" xlink:type="simple"><person-group person-group-type="author"><name name-style="western"><surname>Chevreux</surname><given-names>E. L.</given-names></name><name name-style="western"><surname>Fage</surname><given-names>L.</given-names></name></person-group><year>1925</year><article-title>Amphipodes</article-title><source>Faune de France</source><volume>9</volume><fpage>1</fpage><lpage>488</lpage></element-citation></ref><ref id="B14217332"><element-citation xmlns:xlink="http://www.w3.org/1999/xlink" publication-type="chapter" xlink:type="simple"><person-group person-group-type="author"><name name-style="western"><surname>Lincoln</surname><given-names>R. J.</given-names></name></person-group><year>1979</year><chapter-title>Stenothoidae</chapter-title><person-group person-group-type="editor"><anonymous/></person-group><source>British marine <tp:taxon-name><tp:taxon-name-part taxon-name-part-type="order" reg="Amphipoda">Amphipoda</tp:taxon-name-part></tp:taxon-name>: <tp:taxon-name><tp:taxon-name-part taxon-name-part-type="suborder" reg="Gammaridea">Gammaridea</tp:taxon-name-part></tp:taxon-name></source><publisher-name>British Museum (Natural History)</publisher-name><size units="page">658</size></element-citation></ref><ref id="B14218408"><element-citation xmlns:xlink="http://www.w3.org/1999/xlink" publication-type="book" xlink:type="simple"><person-group person-group-type="author"><name name-style="western"><surname>Stebbing</surname><given-names>Thomas Roscoe Rede</given-names></name></person-group><year>1906</year><source><tp:taxon-name><tp:taxon-name-part taxon-name-part-type="order" reg="Amphipoda">Amphipoda</tp:taxon-name-part></tp:taxon-name> I. <tp:taxon-name><tp:taxon-name-part taxon-name-part-type="suborder" reg="Gammaridea">Gammaridea</tp:taxon-name-part></tp:taxon-name></source><publisher-name>Das Tierreich, 21</publisher-name><size units="page">806</size></element-citation></ref><ref id="B14217805"><element-citation xmlns:xlink="http://www.w3.org/1999/xlink" publication-type="article" xlink:type="simple"><person-group person-group-type="author"><name name-style="western"><surname>Catta</surname><given-names>J. D.</given-names></name></person-group><year>1876</year><article-title>Essai sur quelques crustacés erratiques</article-title><source>Annales des Sciences Naturelles Zoologie</source><volume>3</volume><fpage>1</fpage><lpage>33</lpage></element-citation></ref><ref id="B14217323"><element-citation xmlns:xlink="http://www.w3.org/1999/xlink" publication-type="article" xlink:type="simple"><person-group person-group-type="author"><name name-style="western"><surname>Krapp-Schickel</surname><given-names>G.</given-names></name></person-group><year>1974</year><article-title>Camill Hellers Sammlung adriatischer Amphipoden, 1866 und heute</article-title><source>Annalen der Naturhistorisches Museum, Wien</source><volume>78</volume><fpage>319</fpage><lpage>379</lpage></element-citation></ref><ref id="B14217278"><element-citation xmlns:xlink="http://www.w3.org/1999/xlink" publication-type="article" xlink:type="simple"><person-group person-group-type="author"><name name-style="western"><surname>Krapp-Schickel</surname><given-names>Gertraud</given-names></name></person-group><year>1976</year><article-title>Die Gattung <italic><tp:taxon-name><tp:taxon-name-part taxon-name-part-type="genus" reg="Stenothoe">Stenothoe</tp:taxon-name-part></tp:taxon-name></italic> (<tp:taxon-name><tp:taxon-name-part taxon-name-part-type="subphylum" reg="Crustacea">Crustacea</tp:taxon-name-part></tp:taxon-name>, <tp:taxon-name><tp:taxon-name-part taxon-name-part-type="order" reg="Amphipoda">Amphipoda</tp:taxon-name-part></tp:taxon-name>) im Mittelmeer</article-title><source>Bijdragen tot de Dierkunde</source><volume>46</volume><issue>1</issue><fpage>1</fpage><lpage>34</lpage><uri xlink:type="simple">https://brill.com/view/journals/btd/46/1/article-p1_1.xml</uri><pub-id pub-id-type="doi">10.1163/26660644-04601001</pub-id></element-citation></ref><ref id="B14217198"><element-citation xmlns:xlink="http://www.w3.org/1999/xlink" publication-type="article" xlink:type="simple"><person-group person-group-type="author"><name name-style="western"><surname>Zakhama-Sraieb</surname><given-names>Rym</given-names></name><name name-style="western"><surname>Charfi-Cheikhrouha</surname><given-names>Faouzia</given-names></name></person-group><year>2010</year><article-title>First record of two lessepsian amphipods in Tunisia: <italic><tp:taxon-name><tp:taxon-name-part taxon-name-part-type="genus" reg="Elasmopus">Elasmopus</tp:taxon-name-part> <tp:taxon-name-part taxon-name-part-type="species" reg="pectenicrus">pectenicrus</tp:taxon-name-part></tp:taxon-name></italic> and <italic><tp:taxon-name><tp:taxon-name-part taxon-name-part-type="genus" reg="Stenothoe">Stenothoe</tp:taxon-name-part> <tp:taxon-name-part taxon-name-part-type="species" reg="gallensis">gallensis</tp:taxon-name-part></tp:taxon-name></italic></article-title><source>Journal of the Marine Biological Association of the United Kingdom</source><volume>90</volume><issue>7</issue><fpage>1291</fpage><lpage>1295</lpage><uri xlink:type="simple">https://www.cambridge.org/core/product/identifier/S0025315410000433/type/journal_article</uri><pub-id pub-id-type="doi">10.1017/S0025315410000433</pub-id></element-citation></ref><ref id="B14216938"><element-citation xmlns:xlink="http://www.w3.org/1999/xlink" publication-type="article" xlink:type="simple"><person-group person-group-type="author"><name name-style="western"><surname>Dana</surname><given-names>J. D.</given-names></name></person-group><year>1853</year><article-title><tp:taxon-name><tp:taxon-name-part taxon-name-part-type="subphylum" reg="Crustacea">Crustacea</tp:taxon-name-part></tp:taxon-name>. Part II. In: United States Exploring Expedition. During the years 1838, 1839, 1840, 1841, 1842. Under the command of Charles Wilkes.</article-title><source>U.S.N., C. Sherman Printer, Philadelphia</source></element-citation></ref><ref id="B14217061"><element-citation xmlns:xlink="http://www.w3.org/1999/xlink" publication-type="article" xlink:type="simple"><person-group person-group-type="author"><name name-style="western"><surname>Marin</surname><given-names>Ivan</given-names></name><name name-style="western"><surname>Sinelnikov</surname><given-names>Sergey</given-names></name></person-group><year>2018</year><article-title>Two new species of amphipod genus <italic><tp:taxon-name><tp:taxon-name-part taxon-name-part-type="genus" reg="Stenothoe">Stenothoe</tp:taxon-name-part></tp:taxon-name></italic> Dana, 1852 (<tp:taxon-name><tp:taxon-name-part taxon-name-part-type="family" reg="Stenothoidae">Stenothoidae</tp:taxon-name-part></tp:taxon-name>) associated with fouling assemblages from Nhatrang Bay, Vietnam</article-title><source>Zootaxa</source><volume>4410</volume><issue>1</issue><uri xlink:type="simple">https://www.mapress.com/zt/article/view/zootaxa.4410.1.3</uri><pub-id pub-id-type="doi">10.11646/zootaxa.4410.1.3</pub-id></element-citation></ref><ref id="B14216929"><element-citation xmlns:xlink="http://www.w3.org/1999/xlink" publication-type="article" xlink:type="simple"><person-group person-group-type="author"><name name-style="western"><surname>Dana</surname><given-names>J. D.</given-names></name></person-group><year>1852</year><article-title>On the classification of the <tp:taxon-name><tp:taxon-name-part taxon-name-part-type="subphylum" reg="Crustacea">Crustacea</tp:taxon-name-part></tp:taxon-name> <tp:taxon-name><tp:taxon-name-part taxon-name-part-type="class" reg="Choristopoda">Choristopoda</tp:taxon-name-part></tp:taxon-name> or <tp:taxon-name><tp:taxon-name-part taxon-name-part-type="class" reg="Tetradecapoda">Tetradecapoda</tp:taxon-name-part></tp:taxon-name>.</article-title><source>The American Journal of Science and Arts, Second Series.</source></element-citation></ref><ref id="B14217128"><element-citation xmlns:xlink="http://www.w3.org/1999/xlink" publication-type="article" xlink:type="simple"><person-group person-group-type="author"><name name-style="western"><surname>Paz-Ríos</surname><given-names>Carlos E.</given-names></name><name name-style="western"><surname>Simões</surname><given-names>Nuno</given-names></name><name name-style="western"><surname>Ardisson</surname><given-names>Pedro-Luis</given-names></name></person-group><year>2013</year><article-title>Records and observations of amphipods (<tp:taxon-name><tp:taxon-name-part taxon-name-part-type="order" reg="Amphipoda">Amphipoda</tp:taxon-name-part></tp:taxon-name>: <tp:taxon-name><tp:taxon-name-part taxon-name-part-type="suborder" reg="Gammaridea">Gammaridea</tp:taxon-name-part></tp:taxon-name> and <tp:taxon-name><tp:taxon-name-part taxon-name-part-type="suborder" reg="Corophiidea">Corophiidea</tp:taxon-name-part></tp:taxon-name>) from fouling assemblages in the Alacranes Reef, southern Gulf of Mexico</article-title><source>Marine Biodiversity Records</source><volume>6</volume><uri xlink:type="simple">http://www.journals.cambridge.org/abstract_S175526721300064X</uri><pub-id pub-id-type="doi">10.1017/S175526721300064X</pub-id></element-citation></ref><ref id="B14289319"><element-citation xmlns:xlink="http://www.w3.org/1999/xlink" publication-type="article" xlink:type="simple"><person-group person-group-type="author"><name name-style="western"><surname>Alves</surname><given-names>Jessika</given-names></name><name name-style="western"><surname>Neves</surname><given-names>Elizabeth</given-names></name><name name-style="western"><surname>Johnsson</surname><given-names>Rodrigo</given-names></name></person-group><year>2020</year><article-title>Two new Amphilochida (<tp:taxon-name><tp:taxon-name-part taxon-name-part-type="order" reg="Amphipoda">Amphipoda</tp:taxon-name-part></tp:taxon-name>: <tp:taxon-name><tp:taxon-name-part taxon-name-part-type="suborder" reg="Amphilochidea">Amphilochidea</tp:taxon-name-part></tp:taxon-name>) associated with the bioinvasive Tubastraea coccinea fromTodos-os-Santos Bay, Bahia State, Brazil</article-title><source>Zootaxa</source><volume>4743</volume><issue>1</issue><pub-id pub-id-type="doi">10.11646/zootaxa.4743.1.2</pub-id></element-citation></ref></ref-list></tp:taxon-treatment>
