# Supplementary material for: Current status of Stenothoe gallensis (Amphipoda, Stenothoidae): Towards the re-appraisal of the species complex with new records from Greece and challenges arising from intraspecific morphological variation
Source: Biodivers Data J. 2026 Jul 7;14:e199461. doi: 10.3897/BDJ.14.e199461 (PMC13370154; doi:10.3897/BDJ.14.e199461)
Supplement: Supplementary material 2 — Table S1 [file bdj-14-e199461-s002.xlsx]

## Sheet: Φύλλο1
		Supplementary Material S2- Table S1. Comparative table of diagnostic characters for the species currently recognized within the Stenothoe gallensis complex (including Stenothoe lowry and, provisionally, Stenothoe ogumi) In quotation marks is the description as written by the author, spines = robust setae. Characters and descriptions highlighted in bold indicate features requiring particular atten…
Species		Stenothoe gallensis (material from this study, refer also to description and figures)	S.irakiensis (after Salman, 1985 = junior synonym of Stenothoe gallensis, fig. 1-4)	S.gallensis (Walker, 1904, Plate III, figs. 19)	S. gallensis (after Krapp-Schickel, 2015) - no illustrations provided	Stenothoe cattai Stebbing, 1906 (Stebbing's description was based on Catta's description of Probolium polyprion, Catta 1876, 15, pl. 2, fig. 1 and is herein translated from French)	Stenothoe cattai Stebbing, 1906 (as illustrated by Krapp-Schickel, 1976, 15, fig. 14-16 under Stenothoe gallensis which the author later attributed to Stenothoe cattai, see also Chevreux & Fage, 1925 and Krapp-Schickel, 2015)	Stenothoe andamanensis Krapp-Schickel, 2015 (figs. 6-8)	Stenothoe clavetta Krapp-Schickel, 2015 (figs. 9-13)	Stenothoe crenulata Chevreux, 1907 figs.1-3 (original description, translated from French)	Stenothoe crenulata. Rediscription by Krapp-Schickel (2015) with material collected from the Caribbean Sea , fig. 3	Stenothoe dentirama Himyara & Takeuchi, 1993 (fig. 23, 24)	Stenothoe himyara Krapp-Schickel, 2015 (figs. 14-17)	Stenothoe senegalensis Krapp-Schickel, 2015 (figs. 18-20)	Stenothoe irinae Marin & Sinelnikov, 2018 (figs. 7-9)	Stenothoe lowry Azman, 2023 (figs.3-4)	Stenothoe uncinifera Mateus & Mateus, 1966 (figs. 3-6, description herein translated from French)	Stenothoe ogumi Alves, Neves & Johnsson, 2020 (figs. 5-8)
Type locality		material collected from two aquaculture locations in the Aegean Sea	Khour Abdullah, Persian Gulf	Ceylon coast, Sri Lanka	Dar es Salaam, Tanzania	Marseille (material was collected from the keel of a ship from Pondicherry in India)	Banyuls (France), Pantelleria (Italy), Catania (juveniles)	Andaman Islands, Indian Ocean.	Bermuda	Gambier Archipel, Île Mangareva, Polynesia.	Barbados, Carribean Sea.	Fukushima, Japan	Port Sudan, Red Sea.	Sénégal	Vietnam, Nhatrang Bay, Tre Island, Dam Bay	Peninsular Malaysia, Pangkor Island	Gulf of Guinea	Cavo Artemidi Shipwreck,Todos os Santos Bay, Brazil
Hyperadult male appendage	Key morphological diagnostic characters (hyperadult male only)
Body length			5.2 mm	6 mm	5-6 mm	3 mm	? Material examined by Krapp-Schickel (2013) from Capo Molini was 3.5 mm	2 mm	2.5-3.5mm	3mm	3 mm	3.2 mm (holotype)	2mm	3 mm	7mm	5.3 mm	4 mm - female	3.1 mm
Uropod 1	Shape, armature	sharp distroventral tooth present, peduncle "typically with 4-5 robust setae on upper margin and 2-3 robust setae tightly clustered together distally, 7-10 in total; outer ramus longer than inner, frequently with 3-4 robust setae on upper margin, inner ramus with 1-2."	distroventral spur present, peduncle with "10 spines on posterior margin, distolateral margin with 3 spines crowded together, outer ramus longer than inner one with about 4 spines on posterior margin, inner ramus with 2 marginal spines", fig. 3e	"reaching to the end of the third", fig. 19, distroventral spur not illustrated	"U 1 reaching end of U 3; peduncle > rami, rami subequal, a spine in the middle of the inner one, 2–3 spines in the middle of the outer one"	peduncle with 5 dorsal robust setae, and a variable number of distal setae, inner and outer rami with 2 robust setae (fig. 1s)	?	"U 1 richly spinose, rami subequal", fig. 8	illustrated with a distoventral spur, "U 1 naked peduncle" but illustrated with two distal spines "rami somewhat unequal, with few spines"	?	"U1 reaching the end of U3" prominent peduncular spur, illustrated with 3 unpaired robust setae on peduncle and 3 robust setae on each ramus.	"equiramous, peduncle extended backward ventrally; inner ramus with medial spine; outer ramus with 2 middle spines"(distoventral spur, fig. 24J)	"U 1 peduncle with spines, with distal spur, rami somewhat unequal, with few spines." (fig. 17)	"U 1 not reaching end of U 3", "with long peduncular spur" (fig. 18)	"Uropod I (Fig. 9d) biramous, peduncle about 1.5 times longer than rami, armed with 3 dorsal and 3 ventral robust setae; rami about 5 times as long as wide, the outer ramus thinner than inner, with 1 dorsal robust seta, inner ramus with 2 dorsal robust setae"	"Uropod 1 peduncle with a distoventral spur", fig. 4	?	"Uropod 1 peduncle 0.2 times longer than rami, distal margin with two stout setae, distal corner with two smaller stout setae; rami subequal in length, leaf shaped; outer ramus with four stout setae, inner ramus with two stout setae (Fig. 8)"
Uropod 2	Shape, armature	without ventral spur between rami, "peduncle with 5-8 robust setae in total, 2 distal ones, inner and outer ramus subequal, outer ramus with 2-3 robust setae and inner ramus with 1-2, rami equal in length."	"Peduncle of uropod 2 without vental tooth between rami and with 8 marginal spines, distolateral margin of peduncle with 3 spines crowded together, outer ramus with 3 spines, inner ramus with 1 marginal spine and occasional single spine on surface", fig. 3f	"shorter than the 1st and 3rd"	"U 2 shorter than U 1 or U 3, rami subequal, spinose"	inner ramus with "only one" robust setae, outer ramus illustrated with two (fig. 1t)	?	"U 2 rami clearly different" in length, fig. 8	"U 2 similar to U 1, but without spur and shorter"	?	"shorter than U1 or U3" illustrated with 1 robust setae on each ramus	"equiramous, peduncle equal to rami in length; outer ramus with 1 or 2 middle spines, inner ramus lacking spines" (fig. 24K)	"U 2 similar to U 1, but without spur and shorter"	fig. 18	"Uropod II (Fig. 9e) biramous, peduncle about 1.5 times longer than rami, rami equal in length; outer ramus about 4 times as long as wide, with 1 robust seta; inner ramus about 4 times as long as wide, with 1 robust seta."	"rami with single robust seta on medial margin", fig. 4	?	"Uropod 2 peduncle 0.5 times longer than rami, facial margin with three stout setae; outer ramus about 0.2 times longer than inner, with four stout setae, two of them longer and the other two setae smaller. Inner ramus with three stout setae (Fig 8)"
Uropod 3	Peduncle armature	2-4 dorsal unpaired robust setae, a pair (2) distal robust setae	"2-3 posterolateral spines in tandem and a pair of distolateral spines", fig. 3g	"5 or 6 spines on the upper margin"	"peduncle beset with 5–6 spines along the upper margin"	three unpaired dorsal robust setae and a pair of distal robust setae	illustrated with a distal pair of robust setae and 3 unpaired marginal robust setae, fig. 16m	illustrated with 1-2 distal setae (figure 8)	"3-4 spines"	illustrated with 3 unpaired dorsal robust setae and 3 distal robust setae	illustrated with 2 unpaired dorsal robust setae and 2 distal robust setae (fig. 3)	2 unpaired robust setae and a distal pair of robust setae (described as " 3 lateral and 1 medio-distal spines", fig. 24L)	one distal robust setae	"with two robust spines along the upper margin and a pair on the distal margin" (fig. 18)	"peduncle with 2 dorsal robust setae" (fig. 9f)	illustrated with two dorsal unpaired robust setae and a pair of distal robust setae (fig. 4)	?	illustrated with one distal robust seta
	Peduncle: art 1: art 2	"approximate ratio of U3 peduncle: article 1: article 2 is 1:0.5:0.5" " article 2 is typically slightly longer than article 1 (average ratio ± standard deviation: 1:0.47(± 0.056): 0.52 (± 0.064))." "	illustrated as 1:0.5:.0.5 with second article a little longer than article 1, fig. 3g	"peduncle longer than the two remaining joints"	"U 3 peduncle ‘longer than the ramus’ in text of Walker; but in his illustration U 3 peduncle is equal to ramus art 1 + art 2"	"Peduncle a little longer than the ramus" according to Stebbing, 1906 but in Catta's description it is illustrated as 1:0.5:0.5 with the second article of uropod 3 a little longer than article 1 (fig. 1v)	(1: 0.6: 0.6 according to Krapp-Schickel, 2015 but also as seen in the illustrations of 1976)	"peduncle shorter than ramus", 1:1:1	"peduncle longer than ramus", "art 1 is longer than art 2", 1:0.5:0.4	art 2 is much shorter than art 1, peduncle does not quite reach the length of ramus	"peduncle equal to ramus, ramus art 1 ≥ art 2", 1:0.6:0.4	1:1:0.8	1:1:1, peduncle is shorter than ramus	"U 3 peduncle subequal to ramus", 1:0.5:0.5 (fig.18)	"1.8:1:1" (fig.9f)	"ramus subequal or longer than peduncle; peduncle longer than article 1" "article 2 distinctly longer than article 1", fig.4	female U3 peduncle longer than ramus	"Uropod 3 peduncle smaller than ramus"
	Art 1 armature	a pair of distal robust setae	"a pair of distodorsal spines", fig. 3g	? (illustrated with 1 robust setae)	"ramus art 1 with one distal spine"	three distal robust setae, no dorsal unpaired robust setae	illustrated with one distal robust seta and two unpaired marginal robust setae	"1-2 robust spine(s)"	"two distal spines"	illustrated with 1-2 distal robust setae	description states "art 1 beset with 2-3 spines along the upper margin, with a pair of distal spines". However, art 1 is only illustrated with 2 distal ones.	"a pair of spines distally"	two distal robust setae (one of them is illustrated twice as long as the other)	"two distal spines" (fig.18)	"article I of ramus with a pair of robust setae distally" (fig. 9f)	a pair of distal robust setae	female U3 art 1 with a pair of distal robust setae	"article 1 subrectangular with one stout setae"
	Art 2 shape	article 2 "markedly thicker proximally than distally; apex weakly recurved, terminating in a weakly pointed tip.	not described, illustrated as proximally swollen, fig. 3g	"bent upwards in the middle"	"ramus art 2 upwards bent in the middle"	proximally swollen	illustrated as weakly curved	"straight and not upwards bent, medially thickened"	"proximal half about as wide as long, then abruptly narrowing and bluntly ending" (fig. 13)	strongly curved upwards	"upwards bent in the middle"	curved upwards, not thickened, fig. 24	"proximal half about as wide as long or wider, then abruptly narrowing and bluntly ending like a thumb" (fig. 17)	"ramus art 2 proximally much thicker than distally", "tip acutely uncinate" (fig.18)	Illustrated as slightly curved, narrowing distally, and only weakly thickened proximally, fig.9f	proximally swollen	female U3 art 2 ending in a bifurcated hook	"article 2 subtriangular with three setae"
	Art 2 crenulations	present	present, fig. 3g	"finely denticulate on the upper margin"	"finely denticulate on the upper surface"	present, "saw-toothed" upper margin	weakly sculptured	"strong grooves"	"strongly sculptured" (fig. 13)	with four rounded crenulations, followed by two sharp teeth (fig. 3B)	"regularly sculptured on the upper surface"	"dentate dorsally", fig. 24	"strongly sculptured"	"with many coarse gutters" (fig.18)	"with a series of dorsal bumps" (fig.9f)	"not rugose" (fig.4), absent	female U3 art 2 smooth	smooth, subtriangular illustrated with a distal projection
Telson	dorsal unpaired robust setae	"Telson ovate, lateral margins evenly convex; tapering distally to a narrow apex ", hyperadults with 3-4 pairs	3 pairs (fig. 3h)	"4 spines increasing in size distally on the proximal half of each side"	"Telson concave on the upper side, oblong, with four spines increasing in size distally on the proximal half of each side"	telson tapering posteriorly, with rounded posterolateral margins, 3 pairs of robust setae	telson tapering posteriorly, with rounded posterolateral margins, 3 pairs of robust setae (fig 16n illustrated with 4 pairs)	"proximally with a pair of spines"	"telson triangular with 3 pairs of spines"	three pairs of robust setae	"concave on the upper side, oblong, with three spines on the proximal half of each side"	Telson "Gently rounded and produced distally, never tapered, lateral margins with row of 3 spines, slightly notched subdistally"	"two pairs of spines"	three pairs of robust setae	three pairs of robust setae	telson "apically subacute", 4 pairs of robust setae (based on illustration, fig.4 )	?	"Telson fleshy, entire, with four stout setae in each margin"
	distal setae	2 pairs	2 pairs, "1 long and 1 very fine setae on each side", fig. 3h	?	?	a series of small setae inserted in notches marginally on the telson	a series of small setae present	"some setae (illustrated with 3 setae, fig. 8)	absent in male? (not explicitly stated or illustrated, although the female is illustrated with 1 seta)	present, illustrated with two distal setae	absent? (not explicitly described or illustrated)	present, two plumose and two minute distally	absent in male? (not explicitly stated or illustrated)	absent in male? (not explicitly stated or illustrated)	"without additional pair of setae", abesnt	present (fig.4)	?	absent?
Gnathopod 2	Propodus shape, palmar margin, teeth	"propodus mean length 0.85 ± 0.32 mm, about 2.5 x propodus width (mean propodus width: 0.32 ± 0.10 mm)", "posterodistal end of palmar margin in males also with a triangular tooth and a blunt, crenulated projection"	"propodus highly elongated, width about 1/3 its length, anterior margin with a few fine setae, posterior margin heavily setose, posterodistal end with promiment tooth and small elevation, palm extending along entire posterior margin of propodus", fig. 2c	"Hind margin of the hand straight anddensely hirsute ; near the base of the dactylus a double-pointed tooth, the proximal point the highest, the irregular distal one with 6 intra-marginal setules"	propodus "about 2.5–3× as long as broad", palmar margin with "double-pointed tooth, the proximal point the highest, the irregular distal one with 6 intra-marginal setules."	propodus three times longer than wide, two teeth distally, one sharp and one wider, shorter and more obtuse	Gnathopod 2 propodus palmar margin of material from Banyuls and Pantelleria illustrated with two teeth distally, one sharp and a short wide	straight palm, "distally with two humps"	"Gn2 male propodus up to three times as long as Gn1 propodus, in adult males propodus ratio l:b about 3, distally narrowing and near dactylus insertion 1-2 teeth" (figs. 10-11)	basis anterior margin initially concave then strongly convex, with crenulations and a few setae; posterior margin of merus similarly crenulated; propodus palmar margin straight, distally with two teeth (fig. 2F)	Gn2 basis "anteriorly widened, sometimes with a crenulate margin";	Gnathopod 2 similar to female, propodus "smooth, defined by small expansion at point of about 1/2 the posterior length, expansion with 2 rows of spines." Note: the holotype likely represents an immature male rather than a hyperadult.	"in adult males propodus ratio l:b somewhat more than 2, distally near dactylus insertion no teeth or incisions" (fig. 15)	"palm with two posterodistal humps, the proximal forming a right angle" (figs. 18-19)	"propodus slightly longer than basis, with almost parallel margins to longitudinal axis, smooth, about 3.5 times longer than wide, with dorsal margin convex, ventral marginstraight, covered with numerous small simple setae, palmar corner (Fig. 8f) with acute triangular tooth and triangular blunt projection armed with several simple setae"	"propodus narrow, oval, without posterodistal expansion, medium length (about twice as long as broad) (2.1), not transverse, palmar margin moderately convex, ventral margin with crenulation (distally crenulate)"	female gnathopod 2 propodus palmar margin with a prominent tooth (fig. 4)	Male gnathopod 2 "Propodus subovate, longer than the basis; palm densely setose, not defined, ornamented with a trapezoid process near hinge of dactylus and one hump between two excavations, palm continues serrated until it end"
	sGn2L	"propodus palmar margin adorned with setae that reach an average length of 0.14 ± 0.05 mm, approximately 0.4x propodus width"	long, illustrated as 0.4 x width of propodus	setae illustrated as long, ~1/3 of the width of propodus	"dense row(s) of fine longer setae in males"	long setae (illustrated as ~ 1/3 of the width of propodus)	The palmar margin of gnathopod 2 is illustrated shorter setae in material from Banyuls (~0.3 × propodus width) and longer setae in material from Pantelleria and Capo Molini (~0.4 × propodus width).	long, palmar margin "densely setose"	long	short	short	as in female	as in female (fig.15)	long (figs. 18-19)	short, ~33 μm (estimated based on the provided scale, fig.8)	long ~180μm (estimated based on the provided scale, fig.3)	-	"densely setose", illustrated with a row of long curved simple setae decreasing in length along the palmar margin, and a row of short simple setae (this may indicate a subadult male rather than a hyperadult (see Results)
	dsGn2L	"mean length of 55 ± 13 μm (0.3-0.4x length of propodus palmar margin setae)"	short, fig. 2c, illustrated as 0.3 x setae of Gn2 propodus palmar margin	setae illustrated as short	mentioned as short in the comparative table (table 1)	short	illustrated as minute in material from Banyuls, distinct in material from Pantelleria and Capo Molini	long	long	short	short	as in female	as in female (fig.15)	short (figs. 18-19)	short, ~ 16.5μm (estimated based on the provided scale, fig.8)	short ~45 μm (estimated based on the provided scale, fig.3)	-	no setae described or illustrated (sub-adult?)
	merus	crenulated	crenulated	"crenate, with a setule in each notch"	"merus posterior margin in both sexes crenate, with a setule in each notch"	posterior margin with "equidistant" notches with a setule in each notch	? (fig. 15b - material from Banyuls illustrated as weakly crenulated)	"merus posterior margin smooth, distally acutely ending and often surpassing carpus"	"posterior margin smooth, with short setae"	crenulated with a few setae	merus posterior margin in both sexes crenate, with a setule in each notch.	smooth (as in female)	smooth (as in female, fig. 15)	crenulated (figs. 18-19)	crenulated (fig. 8)	crenulated (fig. 3)	?	smooth with a row of setae
Mouthparts	Left mandible	As in S. irakiensis "Left mandible incisor process and lacinia mobilis broad, minutely denticulate with relatively sharp teeth; incisor procees .ca 16-18 teeth and lacinia mobilis .ca 14-16 teeth; with 3 thicker dentate setae nearest incisor and 7 further away"	minutely multidenticulate incisor (illustrated with 12 teeth) and lacinia mobilis broad (illustrated with 16 teeth)	"As in Stenothoe marina"	"Mandible palp absent, with conical hump where insertion would normally occur"	minutely multidenticulate incisor (~15 teeth) and lacinia mobilis broad, fig. 1d	?	?	?	Chevreux (1908) notes the presence of a small tubercle with two setae, which appears to be a rudimentary palp. (Fig. 2B), lacinia mobilis illustrated as very narrow	"mandible palp absent, with conical hump where insertion would normally occur.", incisor process illustrated with ~13 blunt teeth, lacinia mobilis broad?	"incisor and lacinia mobilis minutely multidenticulate, lacinia mobilis broad" (Fig. 23F), teeth illustrated as fairly sharp	(fig. 14), incisor and lacinia mobilis broad, multidenticulate, incisor illustrated with 11? sharp teeth	one of the mandibles (left?) is illustrated with a three-dentate incisor and a broad, minutely dentate lacinia mobolis, while the other mandible (right?) is illustrated with a broad five-dentate incisor and smaller lacinia mobilis (fig. 19)	one of the mandibles (right?) (Fig. 7e) "robust and strong, well developed, without palp, incisor and lacinia mobilis minutely multi-dentate, lacinia mobilis broad; molar process reduced, but well marked, stiff-like., incisor process illustrated with 6 thin and sharp teeth	?	?	"Left mandibular palp absent; incisor with six robust teeth; accessory setae bifid"
	Right mandible	As in S.irakiensis "Right mandible with strong incisor process and lacinia mobilis relatively narrow with finely serrated distal part; incisor process typically with 5 teeth; 5th tooth usually with two distal cusps; lacinia mobilis .ca 16-20 teeth; with 2 thicker dentate setae nearest incisor and 7 simpler dentate setae further away"	illustrated with 5 strong teeth - 5th one with two well-developed distal cusps -and a narrow lacinia mobilis		"Mandible palp absent, with conical hump where insertion would normally occur"	illustrated as six-dentate incisor, with a smaller lacinia mobilis, fig. 1d	right? mandible illustrated with 4? teeth - 4th tooth with two distal cusps (fig. 16f)	?	fig. 9, illustrated with 5 teeth, distal tooth with two small cusps	Chevreux (1908) notes the presence of a small tubercle with two setae, which appears to be a rudimentary palp (Fig. 2B), incisor process illustrated with 5 teeth	"mandible palp absent, with conical hump where insertion would normally occur." incisor illustrated with 5? teeth, distal tooth broad with two distinct cusps, lacinia mobilis minutely multidenticulate	"incisor five-dentate, lacinia mobilis three-dentate" (Fig. 23E), incisor distal tooth illustrated with two cusps	(fig. 14), incisor illustrated with 5(6? )sharp teeth			one of the mandibles (right?) illustrated with an incisor process with 5 teeth, distal tooth illustrated with two cusps, narrow lacinia mobilis, fig. 3		?
	Maxillipeds	As in S. irakiensis, "Maxilliped outer plate propodus with 1 stiff seta at distal end of inner margin; long simple setae distally on both inner and outer margins; ischium longer than propodus and carpus combined, with a pointed distolateral edge; short setae on inner margins of merus, carpus and ischium, no setae on outer margins. Inner plate of maxillipeds reduced; with two apical setae"	Fig. 2a "Inner lobe small, about 1/5 length of basal segment of outer lobe, with 2 strong apical setae; outer lobe 5-segmented, inner margin of segments highly setose, basal segment largest, with distal outer margin produced, distal segment unguiform"		"Maxilliped inner plate rectangular, with 2 distal setae; outer plate lacking"	fig. 1g	fig 16e	"inner plate well visible (fig. 6)	"long and narrow, inner plate and outer plate short" (fig. 9)	fig.2D	"Maxilliped inner plate linguiform, with two distal setae; outer plate lacking "- not illustrated	"Maxilliped lacking outer plate; inner plate small, with 2 apical setae; basal article of endopod (ischium) projecting latero-distally; palp 4-articulate, penultimate article shorter than ultimate, with thick hairy seta medio-distally. " Fig. 23I	"long and narrow, IP and OP vanishing" (fig. 14)	?	"Maxilliped (Fig. 7h) with reduced outer plate, with small inner plate; article of endopod cylindrical, without projections; palp 4-articulate, penultimate article shorter than ultimate, with thick seta medio-distally (Fig. 7i)."	"Maxilliped palp article 3 short", fig.3	?	"Maxilliped outer plate rounded, short, about 0.3 the length of inner plate (Fig. 6). Inner plate subrectangular, large, postero-lateral margin produced into an acute point, postero-facial margin with rounded process; articles 1 and 2 subquadrate and article 3 subrectangular; dactylus falcate beset with setae (Fig. 6)" Articles 1 and 2 combined are shorter in length than the ischium in the illust…
	Maxilla 1	As in S. irakiensis, "Maxilla I inner plate with one long seta; outer plate with 6 robust setae - 2 strong and cuspidate, 3 serrated with multiple, thin serrations, 1 slightly less robust-, inner margin with a patch of thin simple setae; palp 2-articulate, distal article with a row of 6-8 setae on the outer margin and typically with 2 setae positioned slightly inwardly."	fig. 1g, "Outer lobe extending to more than 2/3 length of palp, apex with 6 strong spines, inner margin with a tuft of setules; proximal segment of palp tumid, distal segment longer and thinner than proximal one and with 8 short marginal spines plus one seta on surface"		"Maxilla 1 palp 2-articulate"	fig. 1f	fig. 16g	"palp with two arts" (fig. 6)	fig. 9	fig. 2C	"Maxilla 1 palp 2-articulate" -not illustrated	"Maxilla 1, inner plate with seta; outer plate two-tined, with 3 stout spines; palp 2-articulate, ultimate article with medial row of 5 stiff setae. " (Fig. 23G)	"with lacking palp"(fig. 14)	(fig. 19)	"Maxilla I (Fig. 7f) normal; inner lobe armed with 5 large stiff-like robust setae; outer lobe two-segmented, article I smooth, about half the length of article II, wider than article II; article II tapering distally, approximately 2.5 times as long as wide,with inner edge armed with a row of 7 robust setae. "	"Maxilla 1 palp 2-articulate", fig. 3	?	"Maxilla 1, palp article 1 subrectangular about twice longer than article 2 (Fig. 6) Article 2 distally rounded with slender long setae; outer plate subrectangular with distal, stout setae; inner margin subrounded, with two apical small slender setae"
	Maxilla 2	As in S. irakiensis, " Plates of maxilla II (Fig. 5d, Fig. 6a) separated; outer plate (distal article) with 6 setae on outer margin and typically 1 seta positioned slightly inwardly; inner plate (proximal article) typically with 2-4 setae; outer plate subequal in width but 1.2 - 1.5 x length of inner plate."	plates separated, fig. 1f, "inner lobe scarcely projected medially, appearing simply as setose margin, with 4 setae of medium length; outer lobe long, slightly curved inward, and with 8 marginal setae", outer plate illustrated as subequal in width but approximately 1.5 x length of inner plate		"Maxilla 2 outer plate sitting upon inner one"	plates separated, fig. 1e, outer plate illustrated as longer than inner plate, inner plate illustrated with three setae of equal size	fig.16h, plates illustrated as separated with a long outer plate and an inner plate with 1 long setae (length reaching tip of outer plate) and 2 short ones.	"plates riding", separated (fig. 6), outer plate illustrated as shorter than inner	"plates in riding position", illustrated as fused (fig. 9)	?	plates separated, illustrated with outer plate article longer than inner plate	"Both plates of maxilla 2 reduced, coalescent basally, inner plate with 2 setae, outer plate with 3 apical setae" (Fig. 23H)	"plates in riding position", separate (fig. 14), outer plate illustrated as shorter? than inner plate	?	"Maxilla II (Fig. 7g) simple, with reduced plates, coalescent basally; inner margin armed with 2 simple robust setae; apical margin rounded and armed with 5 setae.", fused	"Maxilla 2 well developed, with outer plate 2-articulate", separated, fig. 3, outer plate illustrated as longer than the inner plate	?	Fig. 6. As illustrated in Fig. 6, the outer plate is separated, shorter? than the inner plate, and both are densely setose.
	Upper lip	"lobes subequal"	fig. 1h "lobes long, equally projected"		?	?	?	?	?	?	?	Fig. 23D (paratype)	?		?	?	?	?
Coxa 2	Shape	posterior margin straight	?	?	"Coxa 2 rectangular, with parallel margins, in hyperadult males posterior margin somewhat excavate"	described as rounded anteriorly and inferiorly, not illustrated	? posterior margin illustrated as slightly excavate (fig 15b - material from Banyuls)	"Coxa 2 male quadrate and excavate"	"Cx 1 in adult male and female distally with some incisions, Cx 2,3 on posterodistal corner irregularly finely dentate"	anterior margin rounded, posterior margin excavate	"Coxa 2 anterior margin rounded, posterior margin excavate", rounded	coxa continuously rounded both anteriorly and ventrally	"longer than wide, anteriorly rounded"	?	"coxa continuously rounded both anteriorly and ventrally, lower edge with 3 simple robust setae" (fig. 8e)	"Gnathopod 2 coxa posterior margin straight"	?	"coxa 2 subrounded, anterior margin straight, posterior margin rounded, ventral margin beset with small setae"
Gnathopod 1	Shape, setation	"propodus elongate, longer than carpus and merus, length of propodus approximately longer than 2x width; palmar margin subequal in length to posterior margin"	fig. 2b"propodus about 3/4 length of basis", "with moderate size setae on surface, palm oblique, lined with relatively long setae; dactylus slightly cirved, about 1/2 length of propodus. amd with fine setae facially, inner margin undenticulate but with many fine setules"	"side-plates small, rounded below ; wrist barely half as long as the hand, otherwise as in Stenothoe marina", fig. 19	"Gn 1 subchelate; length of propodus = length of merus + ischium together; length of propodus = 3× length of carpus; merus enlarged, produced distally, the tip reaching or surpassing end of carpus; carpus triangular, l ≥ b; propodus 2× as long as broad, palm equal to remaining hind margin, group of defining setae is small and not strong; palm rounded, propodus on palmar corner widest, distally na…	Gn1 propodus twice as long as wide, trapezoidal in shape (fig. 1h), length of propodus > length of merus + carpus	length of propodus = length of merus + carpus (fig. 15a); length of propodus < 2x width	"Gn1 basis slender, naked"; "propodus subequal to carpus + merus", "propodus with clear medial palmar corner of about 150°", "length of palm subequal to that of remaining hind margin", setae of propodus and carpus illustrated as very distinctly long (fig. 7)	"Gn 1 propodus twice as long as wide", length of propodus > length carpus + merus (fig. 10)	propodus twice as long as wide, longer than carpus and merus, merus strong, quadrangular, fig. 2E	"palm equal to remaining hind margin, group of defining setae small and not strong" (fig. 3)	"Gnathopod 1 subchelate, smaller than gnathopod 2; coxa 1 reduced, almost concealed by coxa 2, merus not elongate, pubescent postero-distally; carpus subequal to ischium in length, posterior lobe not developed, with 3 thick setae distally; propodus about 3/4 the basis length, uniform in width, palm oblique, smooth, defined by 3 spines; dactyl with small tooth on almost distal end of grasping marg…	"Gn 1 propodus twice as long as wide, carpus triangular, merus on posterior margin beset with spines" (fig. 15)	"Gn 1 length of propodus > length of merus + ischium together; length of propodus = 1.5× length of carpus" (fig.19)	" Gnathopod I in males (Fig.8b); basis about 5.5 times longer than wide, smooth; ischium about as long as wide, with 2 robust setae along ventral margin; merus short, rectangular, about 1.5 times longer as wide, about 1.5 times longer than ischium, bluntly produced disto-ventrally, armed with 3 strong robust setae along ventral margin, disto-ventral angle armed with 5 long simple setae and many s…	"gnathopod 1 subchelate; merus enlarged, produced distally; carpus short (about as long as broad); propodus anterior and posterior margins subparallel (not expanded distally), about 2× as long as broad", fig.3	propodus subequal to carpus & merus (fig. 3)	"Coxa 1 subtriangular, anterior margin smooth and convex; basis subrectangular, posterior margin with three slender setae; merus, carpus and propodus reduced; merus distally setose, as long as ischium; carpus with distal projection. Propodus subrounded, palmar margin setose; dactylus as long as palm, without setae (Fig. 7)"
Taxonomic notes and additional diagnostic characters (male/female)						Peraeopods as in S. gallensis complex, with P6-P7 posterodistal lobe of merus not reaching distal end of carpus. It is important to note here that Catta's description does not illustrate the most important diagnostic character of Stenothoe cattai, as stated by Krapp Scickel (2015) which is the marginal unpaired robust setae of male uropod 3 article 1. Instead it illustrates article 1 with 3 dista…	An important discrepancy between Catta’s description and illustrations of P. polyprion and the material identified as Stenothoe cattai by Krapp-Schickel (1976, 2013) concerns uropod 3: marginal robust setae on article 1 of the male ramus are absent in Catta’s material but present in the latter. Krapp-Schickel (2013) further noted differences between Catta’s material and the material from Capo Mol…	Females Gn2 with a "shallow excavation on palm of propodus"			Krapp-Schickel (2015) also examined material from the Pacific Ocean and identified it as Stenothoe cf. crenulata. The author provided (for only some morphological characters) illustrations display several differences with the material from Carribean Sea, i.e: a smooth margin of male Gn2 basis without crenulations, coxa 2 with a rectangular shape, a more robust Gn2 dactylus, longer setae on propod…	Note: the holotype likely represents an immature male rather than a hyperadult. Krapp-Schickel (2015) also examined individuals from the same locality (Fukushima, Japan), but also from localities increasingly distant from the type locality, including Nagasaki, the Gulf of Osaka, as well as from the geographically remote locality of Curaçao, all of which she referred to as Stenothoe dentirama. In …	A 1 three times longer than head, about as long as head + peraeonites and clearly shorter than A 2; Male Cx 1, 2 and 3 without serration on distoposterior margin. Note: the holotype likely represents an immature male rather than a hyperadult.	"coxa 4 with notch on anterodistal corner"	"Living coloration. The body and appendages generally transparently whitish; sternites and pleurae with small black dots, flagella and antennas I–II and eyes reddish (Fig. 1d). "	"Epimeron 3 posteroventral corner subquadrate/ rounded" Stenothoidae with long antenna 1 (distinctly longer than head and pereonites 1–4) with peduncular article 1 2× longer than broad", "Gnathopod 1 propodus about 2× as long as broad. Gnathopod 2 propodus with palmar margin moderately convex. Pereopod 7 basis proximally or slightly expanded (more than 1.5–1.8× as long as broad)"	This species is regarded as nomen dobium. It was descibed based only on a single female specimen but with a characteristic second article of uropod 3, ending in a bifurcate hook. This species was inculded by Krapp-Schickel in the Stenothoe gallensis complex, though it is most likely closer to the Stenothoe valida complex based on the gnathopod 1 carpus being subequal to merus and carpus, the post…	See also the Remarks in Alves et al. (2020) and the Remarks section of the present manuscript. The combined absence of a row of setae on the inner margin of the Gn2 dactylus and of regular crenulations on the Gn2 merus, together with the presence of two rows of setae of different lengths in the illustrations and a dactylus that does not reach the proximal end of the palmar margin, indicate that t…
