# Supplementary material for: Current status of Stenothoe gallensis (Amphipoda, Stenothoidae): Towards the re-appraisal of the species complex with new records from Greece and challenges arising from intraspecific morphological variation
Source: Biodivers Data J. 2026 Jul 7;14:e199461. doi: 10.3897/BDJ.14.e199461 (PMC13370154; doi:10.3897/BDJ.14.e199461)
Supplement: Supplementary material 3 — Supplementary material - Table S2 [file bdj-14-e199461-s003.xlsx]

## Sheet: Table S2
Supplementary material - Table S2. Morphometric dataset of Stenothoe gallensis Walker, 1904 specimens.
No	Specimen	Location	TL	BL	AL	BW	telson_rs	u3_ped_rs	Gn2L	dGn2L	Gn2W	sGn2L	Sex	Maturity_stage
1	Stenothoe gallensis	Aq1	6.732	4.596	2.136	1.353	4	4	1.004	0.856	0.418	0.15	male	hyperadult
2	Stenothoe gallensis	Aq1	5.593	3.944	1.649	1.259	3	2	0.924	0.8	0.424	0.145	male	young
3	Stenothoe gallensis	Aq1	6.4	4.2	2.2	1.38	4	3	1.118	1.017	0.445	0.105	male	hyperadult
4	Stenothoe gallensis	Aq1	5.44	3.822	1.618	0.892	3	2	0.756	0.467	0.315	0.158	male	young
5	Stenothoe gallensis	Aq1	6.675	4.302	2.373	1.13	4	2	1.229	1.143	0.429	0.149	male	hyperadult
6	Stenothoe gallensis	Aq1	6.771	4.532	2.239	1.327	3	3	1.332	1.164	0.454	0.135	male	hyperadult
7	Stenothoe gallensis	Aq1	4.894	3.253	1.641	0.984	3	3	0.726	0.505	0.281	0.166	male	young
8	Stenothoe gallensis	Aq1	6.136	3.785	2.351	1.026	3	4	1.154	1.112	0.437	0.124	male	hyperadult
9	Stenothoe gallensis	Aq1	4.67	3.167	1.503	1.165	3	3	0.598	0.49	0.264	0.116	male	young
10	Stenothoe gallensis	Aq1	5.032	3.692	1.34	1.115	3	2	0.792	0.531	0.312	0.123	male	young
11	Stenothoe gallensis	Aq1	4.646	3.325	1.321	0.9	2	3	0.471	0.378	0.206	0.124	male	young
12	Stenothoe gallensis	Aq1	4.445	3.2	1.245	0.941	3	2	0.517	0.379	0.228	0.111	male	young
13	Stenothoe gallensis	Aq1	5.781	4.005	1.776	1.123	3	2	0.741	0.434	0.255	0.139	male	young
14	Stenothoe gallensis	Aq1	5.656	3.899	1.757	0.695	2	2	0.518	0.312	0.167	0.104	male	young
15	Stenothoe gallensis	Aq1	8.458	5.776	2.682	1.687	4	3	1.234	1.226	0.505	0.17	male	hyperadult
16	Stenothoe gallensis	Aq1	4.217	2.921	1.296	0.699	3	2	0.632	0.401	0.282	0.12	male	young
17	Stenothoe gallensis	Aq1	7.503	4.881	2.622	1.518	4	3	1.138	1.131	0.34	0.129	male	hyperadult
18	Stenothoe gallensis	Aq1	5.601	3.979	1.622	1.071	3	3	0.549	0.38	0.203	0.093	male	young
19	Stenothoe gallensis	Aq1	5.384	4.015	1.369	1.127	4	2	1.766	1.367	0.7	0.349	male	young
20	Stenothoe gallensis	Aq1	6.124	4.481	1.643	1.28	5	2	0.491	0.279	0.199	0.077	female	-
21	Stenothoe gallensis	Aq1	7.572	4.883	2.689	1.249	3	3	1.033	0.902	0.358	0.192	male	hyperadult
22	Stenothoe gallensis	Aq1	5.794	3.94	1.854	1.266	3	2	0.791	0.453	0.264	0.124	male	young
23	Stenothoe gallensis	Aq1	3.466	3.335	1.307	0.959	3	2	0.473	0.315	0.228	0.086	male	young
24	Stenothoe gallensis	Aq1	5.695	3.879	1.816	1.247	3	2	0.751	0.609	0.332	0.117	male	young
25	Stenothoe gallensis	Aq1	7.011	4.616	2.395	1.403	3	3	1.201	1.017	0.4	0.156	male	hyperadult
26	Stenothoe gallensis	Aq1	6.29	4.407	1.883	1.26	3	2	0.858	0.593	0.309	0.174	male	young
27	Stenothoe gallensis	Aq1	5.193	4.287	0.906	1.15	5	2	0.661	0.383	0.309	0.141	male	young
28	Stenothoe gallensis	Aq1	5.781	4.081	1.7	1.076	3	3	0.561	0.458	0.252	0.12	male	young
29	Stenothoe gallensis	Aq1	5.933	4.461	1.472	1.176	3	3	0.789	0.766	0.274	0.143	male	hyperadult
30	Stenothoe gallensis	Aq1	4.542	3.143	1.399	0.869	3	2	0.513	0.261	0.184	0.092	male	young
31	Stenothoe gallensis	Aq1	5.024	3.481	1.543	0.988	3	3	0.878	0.744	0.342	0.155	male	hyperadult
32	Stenothoe gallensis	Aq1	5.307	3.495	1.811	1.003	2	2	0.576	0.316	0.244	0.128	male	young
33	Stenothoe gallensis	Aq1	4.483	3.601	0.882	0.574	3	2	0.465	0.264	0.188	0.091	male	young
34	Stenothoe gallensis	Aq1	5.189	3.469	1.72	1.015	3	2	0.517	0.324	0.262	0.115	male	young
35	Stenothoe gallensis	Aq1	4.11	3.02	1.09	0.836	3	2	0.749	0.49	0.319	0.224	female	-
36	Stenothoe gallensis	Aq1	4.863	3.458	1.405	1.112	3	2	0.369	0.188	0.171	0.074	female	-
37	Stenothoe gallensis	Aq1	5.56	3.927	1.633	1.187	3	2	0.42	0.3	0.2	0.11	female	-
38	Stenothoe gallensis	Aq1	4.182	3.097	1.085	0.796	3	2	0.368	0.213	0.144	0.103	female	-
39	Stenothoe gallensis	Aq1	5.311	4.077	1.234	1.204	3	2	0.434	0.287	0.195	0.121	female	-
40	Stenothoe gallensis	Aq1	4.739	3.69	1.049	0.81	3	1	0.328	0.208	0.169	0.085	female	-
41	Stenothoe gallensis	Aq1	4.293	3.136	1.157	0.904	2	1	0.337	0.2	0.153	0.11	female	-
42	Stenothoe gallensis	Aq3	6.967	4.479	2.488	1.185	3	2	1.085	0.899	0.359	0.144	male	hyperadult
43	Stenothoe gallensis	Aq3	7.328	4.833	2.495	1.069	4	3	1.069	0.993	0.463	0.196	male	hyperadult
44	Stenothoe gallensis	Aq3	5.977	4.247	1.73	1.296	4	3	0.439	0.257	0.19	0.089	male	young
45	Stenothoe gallensis	Aq3	4.559	3.371	1.188	0.872	3	1	0.31	0.192	0.126	0.098	female	-
46	Stenothoe gallensis	Aq3	5.275	3.732	1.543	1.059	3	2	0.427	0.255	0.189	0.063	female	-
47	Stenothoe gallensis	Aq3	4.538	3.424	1.114	0.854	3	2	0.395	0.269	0.167	0.081	female	-
48	Stenothoe gallensis	Aq3	4.679	3.25	1.429	0.987	2	1	0.303	0.198	0.143	0.099	female	-
49	Stenothoe gallensis	Aq1	8.566	6.162	2.404	1.366	3	3	1.095	0.932	0.368	0.181	male	hyperadult
50	Stenothoe gallensis	Aq1	8.164	5.835	2.329	1.874	4	3	1.332	1.31	0.38	0.192	male	hyperadult
51	Stenothoe gallensis	Aq1	6.914	4.978	2.116	1.227	4	2	1.113	0.852	0.405	0.155	male	hyperadult
52	Stenothoe gallensis	Aq1	8.264	5.893	2.371	1.527	3	3	1.192	0.898	0.39	0.193	male	hyperadult
53	Stenothoe gallensis	Aq1	3.71	2.684	1.026	1.016	2	1	0.374	0.202	0.141	0.087	female	-
54	Stenothoe gallensis	Aq3	3.385	2.197	1.188	0.706	2	1	0.307	0.138	0.186	0.083	male	young
55	Stenothoe gallensis	Aq3	3.749	2.524	1.225	0.972	2	1	0.336	0.199	0.14	0.076	female	-
56	Stenothoe gallensis	Aq3	3.951	2.751	1.2	0.858	2	1	0.257	0.173	0.128	0.045	female	-
57	Stenothoe gallensis	Aq1	7.015	4.73	2.285	1.237	4	3	0.767	0.744	0.321	0.131	male	hyperadult
58	Stenothoe gallensis	Aq1	7.487	5.029	2.458	1.491	4	3	1.154	0.813	0.39	0.197	male	hyperadult
59	Stenothoe gallensis	Aq1	8.333	5.808	2.525	1.633	3	3	1	0.622	0.358	0.238	male	hyperadult
60	Stenothoe gallensis	Aq1	5.843	4.343	1.5	1.074	3	2	0.418	0.269	0.185	0.091	female	-
61	Stenothoe gallensis	Aq1	4.19	2.989	1.201	0.924	2	1	0.298	0.182	0.128	0.047	female	-
62	Stenothoe gallensis	Aq1	6.164	4.835	1.329	1.167	3	2	0.36	0.261	0.167	0.115	female	-
63	Stenothoe gallensis	Aq1	6.385	4.754	1.631	1.482	3	2	0.465	0.276	0.231	0.107	female	-
64	Stenothoe gallensis	Aq1	4.854	3.612	1.242	0.956	2	2	0.289	0.188	0.135	0.084	female	-
65	Stenothoe gallensis	Aq1	5.419	3.954	1.465	1.245	4	2	0.419	0.275	0.172	0.107	female	-
66	Stenothoe gallensis	Aq1	5.167	3.787	1.38	1.064	3	3	0.305	0.252	0.145	0.094	female	-
67	Stenothoe gallensis	Aq1	5.84	4.191	1.649	1.197	3	2	0.406	0.263	0.198	0.078	female	-
68	Stenothoe gallensis	Aq1	6.51	4.78	1.73	1.496	4	2	0.484	0.332	0.235	0.099	female	-
69	Stenothoe gallensis	Aq1	5.001	3.455	1.546	0.937	3	1	0.339	0.248	0.145	0.095	female	-
70	Stenothoe gallensis	Aq1	4.527	3.278	1.249	0.923	2	1	0.3	0.178	0.138	0.081	female	-
71	Stenothoe gallensis	Aq1	5.698	4.318	1.38	1.085	4	2	0.388	0.273	0.156	0.123	female	-
72	Stenothoe gallensis	Aq1	5.525	4.162	1.363	1.277	3	2	0.389	0.229	0.191	0.138	female	-
73	Stenothoe gallensis	Aq1	5.277	3.927	1.35	1.108	3	2	0.335	0.267	0.138	0.095	female	-
74	Stenothoe gallensis	Aq1	6.096	4.567	1.529	1.455	3	2	0.308	0.268	0.187	0.086	female	-
75	Stenothoe gallensis	Aq1	4.728	3.348	1.38	1.01	3	2	0.368	0.199	0.177	0.105	female	-
76	Stenothoe gallensis	Aq1	4.637	3.289	1.348	0.975	3	2	0.349	0.205	0.141	0.037	male	young
77	Stenothoe gallensis	Aq1	7.085	5.342	1.743	1.227	4	3	0.649	0.377	0.268	0.139	male	young
78	Stenothoe gallensis	Aq1	10.721	7.982	2.739	1.457	4	3	1.255	1.012	0.433	0.168	male	hyperadult
79	Stenothoe gallensis	Aq1	6.57	4.626	1.944	1.243	4	2	0.643	0.31	0.273	0.131	male	young
80	Stenothoe gallensis	Aq3	3.27	2.324	0.946	0.717	2	1	0.303	0.142	0.138	0.076	male	young
81	Stenothoe gallensis	Aq1	3.954	2.796	1.158	0.654	2	1	0.346	0.184	0.181	0.076	male	young
