# Supplementary material for: Current status of Stenothoe gallensis (Amphipoda, Stenothoidae): Towards the re-appraisal of the species complex with new records from Greece and challenges arising from intraspecific morphological variation
Source: Biodivers Data J. 2026 Jul 7;14:e199461. doi: 10.3897/BDJ.14.e199461 (PMC13370154; doi:10.3897/BDJ.14.e199461)
Supplement: Supplementary material 4 — Table S3, S4 [file bdj-14-e199461-s004.xlsx]

## Sheet: Table S4
Supplementary material -Table S3. Mediterranean records of Stenothoe gallensis Walker, 1904 compiled from literature and GBIF.org.
No	Publication year	Sampling date	Location	Latitude	Longitude	Data_Type	Doi	Reference full	Substrate	Depth	notes
1	2008	2004	Pasaport Harbor	38.428	27.1291	Literature	https://doi.org/10.1016/j.jmarsys.2007.05.004	Çınar ME, Katağan T, Koçak F, Öztürk B, Ergen Z, Kocataş A, Önen M, Kırkım F, Bakır K, Kurt G, Dağlı E, Açık S, Doğan A, Özcan T (2008) Faunal assemblages of the mussel Mytilus galloprovincialis in and around Alsancak Harbour (Izmir Bay, eastern Mediterranean) with special emphasis on alien species. Journal of Marine Systems 71(1–2): 1–17.	iron platform with mussel samples	0.2m
2	1978		şövalye Adası-Fethiye (Muğla) (Station 60 ADd)	36.6484	29.1035	Literature		Kocataş A, Katağan T (1978) Türkiye denizleri littoral bentik Amfipodları ve yayılışları. TÜBİTAK Temel Bilimler Araştırma Grubu, Proje No. TBAG 223, 63 pp.	Cystoseira sp., infralittoral	1-2m
3	1978		Sarpıncık Deniz Feneri, Sarpıncık, Karaburun/İzmir (Station 49 EDb)	38.6587	26.3629	Literature		Kocataş A, Katağan T (1978) Türkiye denizleri littoral bentik Amfipodları ve yayılışları. TÜBİTAK Temel Bilimler Araştırma Grubu, Proje No. TBAG 223, 63 pp.	Posidonia & Sand	25-30m
4	1978		Kaş, Kaş/Antalya (Station 61 ADc)	36.1976	29.6377	Literature		Kocataş A, Katağan T (1978) Türkiye denizleri littoral bentik Amfipodları ve yayılışları. TÜBİTAK Temel Bilimler Araştırma Grubu, Proje No. TBAG 223, 63 pp.	Corallina sp. & Lytophyllum sp.	1-2m
5	2005	1995-1996	Marmaris (Turunç)	36.7724	28.2518	Literature		Kırkım F, Sezgin M, Katağan T, Kocataş A, Ateş AS (2005) Türkiye’nin Ege Denizi kıyılarındaki kayalık kommunitelerin peracarid Crustacea faunası. Ege Journal of Fisheries and Aquatic Sciences 22(1–2): 101–107.		0-5m
6	2017		Levantine Sea	35.9921	32.8232	Literature	https://doi.org/10.1017/S0025315417000133	Çınar ME, Bakir K, Öztürk B, Katağan T, Doğan A, Açık S, Kurt-Sahin G, Özcan T, Dağlı E, Bitlis-Bakir B, Koçak F, Kırkım F (2017) Macrobenthic fauna associated with the invasive alien species Brachidontes pharaonis (Mollusca: Bivalvia) in the Levantine Sea (Turkey). Journal of the Marine Biological Association of the United Kingdom 97(3): 613–628.	mussel beds	0-1.5m
7	2017		Levantine Sea	36.0567	32.899	Literature	https://doi.org/10.1017/S0025315417000133	Çınar ME, Bakir K, Öztürk B, Katağan T, Doğan A, Açık S, Kurt-Sahin G, Özcan T, Dağlı E, Bitlis-Bakir B, Koçak F, Kırkım F (2017) Macrobenthic fauna associated with the invasive alien species Brachidontes pharaonis (Mollusca: Bivalvia) in the Levantine Sea (Turkey). Journal of the Marine Biological Association of the United Kingdom 97(3): 613–628.	mussel beds	0-1.5m
8	2014	2005	Levantine Sea	36.3584	35.7743	Literature	10.3906/zoo-1302-35	Bakir AK, Katağan T (2014) Distribution of littoral benthic amphipods off the Levantine coast of Turkey with new records. Turkish Journal of Zoology 38(1): 23–34.		0-200m
9	2014	2005	Levantine Sea	36.735	36.1506	Literature	10.3906/zoo-1302-35	Bakir AK, Katağan T (2014) Distribution of littoral benthic amphipods off the Levantine coast of Turkey with new records. Turkish Journal of Zoology 38(1): 23–34.		0-200m
10	2014	2005	Levantine Sea	36.8186	35.9612	Literature	10.3906/zoo-1302-35	Bakir AK, Katağan T (2014) Distribution of littoral benthic amphipods off the Levantine coast of Turkey with new records. Turkish Journal of Zoology 38(1): 23–34.		0-200m
11	2014	2005	Levantine Sea	36.744	35.8205	Literature	10.3906/zoo-1302-35	Bakir AK, Katağan T (2014) Distribution of littoral benthic amphipods off the Levantine coast of Turkey with new records. Turkish Journal of Zoology 38(1): 23–34.		0-200m
12	2014	2005	Levantine Sea	36.3031	33.8746	Literature	10.3906/zoo-1302-35	Bakir AK, Katağan T (2014) Distribution of littoral benthic amphipods off the Levantine coast of Turkey with new records. Turkish Journal of Zoology 38(1): 23–34.		0-200m
13	2014	2005	Levantine Sea	36.1361	33.3776	Literature	10.3906/zoo-1302-35	Bakir AK, Katağan T (2014) Distribution of littoral benthic amphipods off the Levantine coast of Turkey with new records. Turkish Journal of Zoology 38(1): 23–34.		0-200m
14	2014	2005	Levantine Sea	36.0575	32.8781	Literature	10.3906/zoo-1302-35	Bakir AK, Katağan T (2014) Distribution of littoral benthic amphipods off the Levantine coast of Turkey with new records. Turkish Journal of Zoology 38(1): 23–34.		0-200m
15	2014	2005	Levantine Sea	36.0157	32.8173	Literature	10.3906/zoo-1302-35	Bakir AK, Katağan T (2014) Distribution of littoral benthic amphipods off the Levantine coast of Turkey with new records. Turkish Journal of Zoology 38(1): 23–34.		0-200m
16	2014	2013	Chenoua–Kouali, Bou Ismail Bay	36.6282	2.57905	Literature	https://doi.org/10.1017/S0025315414000125	Bakalem A, Dauvin J-C, Grimes S (2014) New marine amphipod records on the Algerian coast. Journal of the Marine Biological Association of the United Kingdom 94(4): 753–762.	vermetid gastropoda platform	0-1m
17	2010	2006	Zarzis, Tunisia	33.55	11.1111	Literature	10.1017/S0025315410000433	Zakhama-Sraieb R, Charfi-Cheikhrouha F (2010) First record of two lessepsian amphipods in Tunisia: Elasmopus pectenicrus and Stenothoe gallensis. Journal of the Marine Biological Association of the United Kingdom 90(7): 1291–1295.	Padina, shell bottoms	0-50m	The records referenced in this report from France (Banyuls-Sur-Mer and Marseille) and Sicily (Catania, Pantelleria) as reported by Krapp-Schickel (1976) belong to S. cattai. Coordinates extracted from GBIF
18	2024	2019	Llançà, Natural Park of Cap de Creus	42.372	3.16582	Literature	https://doi.org/10.1016/j.marenvres.2024.106818	Pinedo S, Jordana E, Ballesteros E (2024) Assessing the diversity and species composition in macroinvertebrate assemblages thriving in shallow water macroalgal habitats: structural complexity is not always better. Marine Environmental Research 202: 106818.		0.2m
19	2024	2019	Galera, Natural Park of Cap de Creus	42.3393	3.24255	Literature	https://doi.org/10.1016/j.marenvres.2024.106818	Pinedo S, Jordana E, Ballesteros E (2024) Assessing the diversity and species composition in macroinvertebrate assemblages thriving in shallow water macroalgal habitats: structural complexity is not always better. Marine Environmental Research 202: 106818.		0.2m
20	2024	2019	Tudela, Natural Park of Cap de Creus	42.3299	3.29783	Literature	https://doi.org/10.1016/j.marenvres.2024.106818	Pinedo S, Jordana E, Ballesteros E (2024) Assessing the diversity and species composition in macroinvertebrate assemblages thriving in shallow water macroalgal habitats: structural complexity is not always better. Marine Environmental Research 202: 106818.		0.2m
21	2026	2024	Molo Ronciglio, Trapani, Sicily, Italy	38.01	12.513	Literature	https://doi.org/10.1016/j.rsma.2026.105169	Badalucco A, Bozzeda F, Crocetta F, Desiderato A, Koçak C, Langeneck J, Mancini E, Martino C, Mastrototaro F, Mucciolo S, Musco L, Parisi MG, Rosso A, Toso Y, Lo Brutto S (2026) Minor harbours as dispersal hubs in the Mediterranean Sea: the case of non-indigenous species in an Italian port. Regional Studies in Marine Science 100: 105169.	port walls		coordinates extracted from GBIF
22		2023	Egypt	31.6	30	GBIF.org	https://doi.org/10.15468/dl.2emams	GBIF.org (22 June 2026) GBIF Occurrence Download
23		2023	Algeria	36.9	3.05	GBIF.org	https://doi.org/10.15468/dl.2emams	GBIF.org (22 June 2026) GBIF Occurrence Download
24		2023	Gulf of Hoceima, Morocco	35.2667	-3.91667	GBIF.org	https://doi.org/10.15468/dl.2emams	GBIF.org (22 June 2026) GBIF Occurrence Download
25		2012	Greece	38.349	24.4903	GBIF.org	https://doi.org/10.15468/dl.2emams	GBIF.org (22 June 2026) GBIF Occurrence Download
26		2011	Egypt	33.5067	29.6665	GBIF.org	https://doi.org/10.15468/dl.2emams	GBIF.org (22 June 2026) GBIF Occurrence Download
27		2010	Malta	35.9561	14.4174	GBIF.org	https://doi.org/10.15468/dl.2emams	GBIF.org (22 June 2026) GBIF Occurrence Download
28		2010	Italy	38.568	13.5669	GBIF.org	https://doi.org/10.15468/dl.2emams	GBIF.org (22 June 2026) GBIF Occurrence Download
29		2010	Italy	39.2099	18.2363	GBIF.org	https://doi.org/10.15468/dl.2emams	GBIF.org (22 June 2026) GBIF Occurrence Download
30		2010	Italy	43.832	9.02026	GBIF.org	https://doi.org/10.15468/dl.2emams	GBIF.org (22 June 2026) GBIF Occurrence Download
31		2005	Turkey	36.7582	34.7773	GBIF.org	https://doi.org/10.15468/dl.2emams	GBIF.org (22 June 2026) GBIF Occurrence Download
32		1990	Italy	37.4717	14.8473	GBIF.org	https://doi.org/10.15468/dl.2emams	GBIF.org (22 June 2026) GBIF Occurrence Download
33		1990	Italy	37.5761	15.1767	GBIF.org	https://doi.org/10.15468/dl.2emams	GBIF.org (22 June 2026) GBIF Occurrence Download
34		1990	Italy	37.8516	15.3054	GBIF.org	https://doi.org/10.15468/dl.2emams	GBIF.org (22 June 2026) GBIF Occurrence Download
35		1990	Italy	37.8518	15.2857	GBIF.org	https://doi.org/10.15468/dl.2emams	GBIF.org (22 June 2026) GBIF Occurrence Download
36		1990	Italy	38.1933	15.5497	GBIF.org	https://doi.org/10.15468/dl.2emams	GBIF.org (22 June 2026) GBIF Occurrence Download
37		1986	Spain	36.7566	-2.60523	GBIF.org	https://doi.org/10.15468/dl.2emams	GBIF.org (22 June 2026) GBIF Occurrence Download
38		1986	Spain	36.8756	-2.3423	GBIF.org	https://doi.org/10.15468/dl.2emams	GBIF.org (22 June 2026) GBIF Occurrence Download
39		1965	Italy	39.1394	9.60694	GBIF.org	https://doi.org/10.15468/dl.2emams	GBIF.org (22 June 2026) GBIF Occurrence Download
40		1965	Italy	39.181	9.15967	GBIF.org	https://doi.org/10.15468/dl.2emams	GBIF.org (22 June 2026) GBIF Occurrence Download
41		1965	Italy	40	9	GBIF.org	https://doi.org/10.15468/dl.2emams	GBIF.org (22 June 2026) GBIF Occurrence Download
42		1963	Italy	38.4814	14.9391	GBIF.org	https://doi.org/10.15468/dl.2emams	GBIF.org (22 June 2026) GBIF Occurrence Download
43		1963	Italy	39.0964	9.52218	GBIF.org	https://doi.org/10.15468/dl.2emams	GBIF.org (22 June 2026) GBIF Occurrence Download
44		1961	Spain	36.139	-5.39984	GBIF.org	https://doi.org/10.15468/dl.2emams	GBIF.org (22 June 2026) GBIF Occurrence Download
45		1961	Spain	36.15	-5.43333	GBIF.org	https://doi.org/10.15468/dl.2emams	GBIF.org (22 June 2026) GBIF Occurrence Download
46		1960	France	42.5157	3.14009	GBIF.org	https://doi.org/10.15468/dl.2emams	GBIF.org (22 June 2026) GBIF Occurrence Download
47		1937	Greece	38.258	23.986	GBIF.org	https://doi.org/10.15468/dl.2emams	GBIF.org (22 June 2026) GBIF Occurrence Download
48		1937	Greece	38.49	23.476	GBIF.org	https://doi.org/10.15468/dl.2emams	GBIF.org (22 June 2026) GBIF Occurrence Download
49		1937	Greece	38.511	23.535	GBIF.org	https://doi.org/10.15468/dl.2emams	GBIF.org (22 June 2026) GBIF Occurrence Download
50		1933	Egypt	31.2082	29.8944	GBIF.org	https://doi.org/10.15468/dl.2emams	GBIF.org (22 June 2026) GBIF Occurrence Download
51		1924	Egypt	31.2564	32.3104	GBIF.org	https://doi.org/10.15468/dl.2emams	GBIF.org (22 June 2026) GBIF Occurrence Download

## Sheet: Table S5
Supplementary material- Table S4. Worldwide records of Stenothoe gallensis Walker, 1904 from 2015-2026, following the revision by Krapp-Schickel (2015), compiled from literature and GBIF.org.
No	Publication_year	Sampling_date	Location	Latitude	Longitude	Data_Type	Doi	Reference full	Substrate	Depth	notes
1	2025	2021	Panama, Bocas del Toro, Pandora	9.32781	-82.2222	Literature	https://doi.org/10.3897/zookeys.1259.165130	Dugger AR, White KN (2025) Caribbean Amphipoda (Crustacea) of Panama. Part V: parvorder Amphilochidira. ZooKeys 1259: 57-102.	coral rubble	10m	only females, coordinates extracted from GBIF
2	2025	2023	Bocas del Toro, Hospital Point	9.33331	-82.2185	Literature	https://doi.org/10.3897/zookeys.1259.165130	Dugger AR, White KN (2025) Caribbean Amphipoda (Crustacea) of Panama. Part V: parvorder Amphilochidira. ZooKeys 1259: 57-102.	buoy scrapping	11m	only females, coordinates extracted from GBIF
3	2025	2023	Bocas del Toro, Crawl Caye	9.2475	-82.129	Literature	https://doi.org/10.3897/zookeys.1259.165130	Dugger AR, White KN (2025) Caribbean Amphipoda (Crustacea) of Panama. Part V: parvorder Amphilochidira. ZooKeys 1259: 57-102.	buoy scrapping	0-1m	only females, coordinates extracted from GBIF
4	2018	2018	Araçá Bay, São Sebastião, Brazil	23.813	-45.4086	Literature	https://doi.org/10.11646/zootaxa.4431.1.1	Serejo CS, Siqueira S (2018) Catalogue of the Order Amphipoda from Brazil (Crustacea, Peracarida): Suborders Amphilochidea, Senticaudata and Order Ingolfiellida. Zootaxa 4431(1): 1–139.		8m
5	2015	2015	Dar es Salaam, Tanzania	-6.81443	39.3027	Literature	http://dx.doi.org/10.1080/00222933.2015.1021873	Krapp-Schickel T (2015) Minute but constant morphological differences within members of Stenothoidae: the Stenothoe gallensis group with four new members, keys to Stenothoe worldwide, a new species of Parametopa and Sudanea n. gen. (Crustacea: Amphipoda). Journal of Natural History 49(37–38): 2309–2377.
6	2024	2019	Llançà, Natural Park of Cap de Creus	42.372	3.16582	Literature	https://doi.org/10.1016/j.marenvres.2024.106818	Pinedo S, Jordana E, Ballesteros E (2024) Assessing the diversity and species composition in macroinvertebrate assemblages thriving in shallow water macroalgal habitats: structural complexity is not always better. Marine Environmental Research 202: 106818.		0.2m
7	2024	2019	Galera, Natural Park of Cap de Creus	42.3393	3.24255	Literature	https://doi.org/10.1016/j.marenvres.2024.106818	Pinedo S, Jordana E, Ballesteros E (2024) Assessing the diversity and species composition in macroinvertebrate assemblages thriving in shallow water macroalgal habitats: structural complexity is not always better. Marine Environmental Research 202: 106818.		0.2m
8	2024	2019	Tudela, Natural Park of Cap de Creus	42.3299	3.29783	Literature	https://doi.org/10.1016/j.marenvres.2024.106818	Pinedo S, Jordana E, Ballesteros E (2024) Assessing the diversity and species composition in macroinvertebrate assemblages thriving in shallow water macroalgal habitats: structural complexity is not always better. Marine Environmental Research 202: 106818.		0.2m
9	2015	2015	Yucatán, Mexico	21.3333	-89.6833	Literature	https://doi.org/10.1016/j.rmb.2015.05.002	Winfield I, Muciño-Reyes MDR, Ortiz M, Cházaro-Olvera S, Lozano-Aburto MÁ (2015) Biodiversidad de los anfípodos bentónicos (Peracarida: Amphipoda) asociados a macroalgas de Puerto Progreso, Yucatán, México. Revista Mexicana de Biodiversidad 86(3).
10	2020	2013-2015	Gulf of Gaeta	41.2488	13.6588	Literature	https://doi.org/10.1016/j.aqrep.2020.100455	Giangrande A, Lezzi M, Del Pasqua M, Pierri C, Longo C, Gravina MF (2020) Two case studies of fouling colonization patterns in the Mediterranean Sea in the perspective of integrated aquaculture systems. Aquaculture Reports 18: 100455.	PVC artificial panels
11	2021	2015-2017	South Pacific Subtropical Gyre (SPSG)	-27.2575	-109.215	Literature	https://doi.org/10.1016/j.scitotenv.2020.143545	Rech S, Gusmão JB, Kiessling T, Hidalgo-Ruz V, Meerhoff E, Gatta-Rosemary M, Moore C, de Vine R, Thiel M (2021) A desert in the ocean – depauperate fouling communities on marine litter in the hyper-oligotrophic South Pacific Subtropical Gyre. Science of the Total Environment 759: 143545.
12	2019	2013	Ulhas estuary, Vasai creek, India	19.2667	72.75	LIterature	https://doi.org/10.1016/j.rsma.2019.100532	Srinivas T, Sukumaran S, Mulik J, Dias HQ (2019) Community structure of benthic amphipods in four estuaries of northwest India. Regional Studies in Marine Science 27: 100532.	estuary with sewage discharges	3m
13	2021	2020	Hurghada, Red Sea	27.2638	33.8134	Literature	https://doi.org/10.1016/j.ejar.2021.11.006	Attallah MA, Hellal AM, Abdelrazek FA, Abdel-Gaid SE, Gabr MK, Zeina AF (2021) Soft-bottom exploration of assemblage patterns of the Red Sea amphipods at multiple spatial and vertical scales. Egyptian Journal of Aquatic Research 47(4): 365–371.	sandy to mixed substrate	0.5-35m
14	2019		Kuwait	29.4247	48.0628	Literature		Al-Yamani FY, Al-Kandari M, Polikarpov I, Grintsov V (2019) Field guide of Order Amphipoda (Malacostraca, Crustacea) of Kuwait. Kuwait Institute for Scientific Research, Kuwait, 390 pp.
15	2019	2018	Suez City	29.9505	32.5243	Literature	https://doi.org/10.1016/j.ejar.2019.03.003	Belal AAM (2019) Macro-benthic invertebrates as a bio-indicator for water and sediment quality in Suez Bay, Red Sea. Egyptian Journal of Aquatic Research 45(2): 123–130.		10m
16	2024	2016	Timsah Lake, Suez Canal	30.5791	32.2772	Literature	https://doi.org/10.1016/j.rsma.2023.103288	Abdelsalam KM, Nour Eldeen MF, Mona MH, Shoukr FA, El Gamal MM (2024) Biodiversity of macro-benthic invertebrates in the Eastern Egyptian Mediterranean coast. Regional Studies in Marine Science 69: 103288.	sewage, drains	2.5m
17	2024	2022	Damietta estuary, Egyptian Nile estauries	31.5383	31.8382	Literature	https://doi.org/10.1016/j.rsma.2023.103288	Abdelsalam KM, Nour Eldeen MF, Mona MH, Shoukr FA, El Gamal MM (2024) Biodiversity of macro-benthic invertebrates in the Eastern Egyptian Mediterranean coast. Regional Studies in Marine Science 69: 103288.		12-20m
18	2025	2022	Leizhou Bay	20.9167	110.5	Literature	https://doi.org/10.3390/w17040495	Zhang Y, Zhou J, Liu L (2025) Fouling community characteristics in sea cage farms in Leizhou Bay, China. Water 17: 495.		8-10m
19	2023	2020-2021	Xinghua Bay	25.432	119.39	Literature	https://doi.org/10.3389/fmars.2022.1107087	Lin H, Huang Y, Lin Y, Zhang S, Yu S, Liu K, Mou J, Lin J, He X, Fu S, Xie W, Li Z (2023) Biofouling characteristics in Xinghua Bay of Fujian, China. Frontiers in Marine Science 9: 1107087.		9m
20	2017		Levantine Sea	35.9921	32.8232	Literature	https://doi.org/10.1017/S0025315417000133	Çınar ME, Bakir K, Öztürk B, Katağan T, Doğan A, Açık S, Kurt-Sahin G, Özcan T, Dağlı E, Bitlis-Bakir B, Koçak F, Kırkım F (2017) Macrobenthic fauna associated with the invasive alien species Brachidontes pharaonis (Mollusca: Bivalvia) in the Levantine Sea (Turkey). Journal of the Marine Biological Association of the United Kingdom 97(3): 613–628.	mussel beds	0-1.5m
21	2017		Levantine Sea	36.0567	32.899	Literature	https://doi.org/10.1017/S0025315417000133	Çınar ME, Bakir K, Öztürk B, Katağan T, Doğan A, Açık S, Kurt-Sahin G, Özcan T, Dağlı E, Bitlis-Bakir B, Koçak F, Kırkım F (2017) Macrobenthic fauna associated with the invasive alien species Brachidontes pharaonis (Mollusca: Bivalvia) in the Levantine Sea (Turkey). Journal of the Marine Biological Association of the United Kingdom 97(3): 613–628.	mussel beds	0-1.5m
22	2023	2019-2020	Red Sea	26.7833	33.9901	Literature	10.21608/ejabf.2023.312439	Elsebakhy GS, Zeina AF, Abdel-Gaid SE, ElFeky FA, Mahmoud NH (2023) Abundance, distribution, and diversity of intertidal macro-algal associated amphipods in the Red Sea, Egypt. Egyptian Journal of Aquatic Biology and Fisheries 27(4): 755–771	algal samples	0-1m
23	2023	2019-2020	Red Sea	26.5133	34.1018	Literature	https://doi.org/10.21608/ejabf.2023.312439	Elsebakhy GS, Zeina AF, Abdel-Gaid SE, ElFeky FA, Mahmoud NH (2023) Abundance, distribution, and diversity of intertidal macro-algal associated amphipods in the Red Sea, Egypt. Egyptian Journal of Aquatic Biology and Fisheries 27(4): 755–771	algal samples	0-1m
24	2023	2019-2020	Red Sea	25.3951	34.7464	Literature	https://doi.org/10.21608/ejabf.2023.312439	Elsebakhy GS, Zeina AF, Abdel-Gaid SE, ElFeky FA, Mahmoud NH (2023) Abundance, distribution, and diversity of intertidal macro-algal associated amphipods in the Red Sea, Egypt. Egyptian Journal of Aquatic Biology and Fisheries 27(4): 755–771	algal samples	0-1m
25	2023	2019-2020	Red Sea	24.4173	35.2745	Literature	https://doi.org/10.21608/ejabf.2023.312439	Elsebakhy GS, Zeina AF, Abdel-Gaid SE, ElFeky FA, Mahmoud NH (2023) Abundance, distribution, and diversity of intertidal macro-algal associated amphipods in the Red Sea, Egypt. Egyptian Journal of Aquatic Biology and Fisheries 27(4): 755–771	algal samples	0-1m
26	2023	2019-2020	Red Sea	23.5072	35.5042	Literature	https://doi.org/10.21608/ejabf.2023.312439	Elsebakhy GS, Zeina AF, Abdel-Gaid SE, ElFeky FA, Mahmoud NH (2023) Abundance, distribution, and diversity of intertidal macro-algal associated amphipods in the Red Sea, Egypt. Egyptian Journal of Aquatic Biology and Fisheries 27(4): 755–771	algal samples	0-1m
27	2026	2024	Molo Ronciglio, Trapani, Sicily, Italy	38.01	12.513	Literature	https://doi.org/10.1016/j.rsma.2026.105169	Badalucco A, Bozzeda F, Crocetta F, Desiderato A, Koçak C, Langeneck J, Mancini E, Martino C, Mastrototaro F, Mucciolo S, Musco L, Parisi MG, Rosso A, Toso Y, Lo Brutto S (2026) Minor harbours as dispersal hubs in the Mediterranean Sea: the case of non-indigenous species in an Italian port. Regional Studies in Marine Science 100: 105169.	port walls		coordinates extracted from GBIF
28	-	2023	Gulf of Hoceima, Morocco	35.2667	-3.91667	GBIF.org	https://doi.org/10.15468/dl.2emams	GBIF.org (22 June 2026) GBIF Occurrence Download
29	-	2023	Egypt	31.1131	28.4574	GBIF.org	https://doi.org/10.15468/dl.2emams	GBIF.org (22 June 2026) GBIF Occurrence Download
30	-	2019	Port Aransas	27.8345	-97.0354	GBIF.org	https://doi.org/10.15468/dl.2emams	GBIF.org (22 June 2026) GBIF Occurrence Download
31	-	2019	Port Aransas	27.5173	-97.1642	GBIF.org	https://doi.org/10.15468/dl.2emams	GBIF.org (22 June 2026) GBIF Occurrence Download
32	-	2023	Algeria	36.9	3.05	GBIF.org	https://doi.org/10.15468/dl.2emams	GBIF.org (22 June 2026) GBIF Occurrence Download
33		2019	Egypt	31.6	30	GBIF.org	https://doi.org/10.15468/dl.2emams	GBIF.org (22 June 2026) GBIF Occurrence Download
